# Supplementary material for: Targeting CD3L1-NRP2 disarms myeloid-driven tumor immune evasion
Source: EMBO Mol Med. 2026 May 15;18(7):2635–66. doi: 10.1038/s44321-026-00451-3 (PMC13365830; doi:10.1038/s44321-026-00451-3)
Supplement: Supplementary file 4 — Dataset EV1 [file 44321_2026_451_MOESM4_ESM.xlsx]

## Sheet: Sheet1
Genes	p_val	avg_log2FC	pct.1	pct.2	p_val_adj		Dataset EV1. Information of the changed signature genes, related to Figure 2 and STAR methods.
BC018473	0	1.287	0.96	0.069	0
Kitl	0	-1.78636	0.931	0.083	0
Ear2	0	-2.66666	0.899	0.056	0
Pla2g2d	0	-0.884078	0.892	0.05	0
Card11	0	-1.09241	0.983	0.142	0
Zfpm2	0	-0.445708	0.872	0.032	0
Clec10a	0	-0.670528	0.921	0.096	0
Ccl24	0	-1.38841	0.973	0.149	0
Fgf13	0	-1.45225	0.89	0.068	0
Dnmt3aos	0	-0.946062	0.921	0.1	0
Irf4	0	-0.990877	0.958	0.14	0
Zranb3	0	-0.266483	0.869	0.065	0
Ccdc80	0	-1.69452	0.893	0.091	0
Gzma	0	-1.00811	0.82	0.028	0
Fam110b	0	0.141979	0.839	0.049	0
Mcm6	0	0.354269	0.91	0.121	0
Fabp3	0	-0.677574	0.882	0.095	0
Angptl4	0	-0.78351	0.895	0.108	0
Dcstamp	0	-0.654609	0.869	0.091	0
Adra1a	0	-0.861353	0.82	0.043	0
Tpx2	0	0.488144	0.831	0.054	0
Mllt3	0	-0.200537	0.879	0.103	0
P2ry14	0	-0.714617	0.935	0.16	0
Igf1	0	-0.470051	0.918	0.145	0
Sept6	0	-0.233415	0.838	0.066	0
Rccd1	0	-0.584737	0.85	0.081	0
Mical2	0	-0.876841	0.888	0.122	0
Edn1	0	-0.83594	0.871	0.106	0
Dcbld2	0	-0.803228	0.894	0.129	0
Plxna2	0	0.515321	0.817	0.054	0
Serpina3g	0	-1.15473	0.908	0.149	0
Klrk1	0	-1.06921	0.827	0.072	0
Ier5l	0	-0.253243	0.811	0.057	0
Gdf3	0	-1.34911	0.821	0.068	0
Ramp3	0	-0.316932	0.796	0.044	0
Col4a2	0	1.55634	0.769	0.018	0
Sox5	0	-0.33359	0.78	0.03	0
Dlg4	0	-0.252172	0.847	0.099	0
Slc39a2	0	-1.65304	0.793	0.046	0
Ifit3	0	-0.554262	0.909	0.163	0
Mfge8	0	-0.744938	0.786	0.04	0
Flt1	0	-0.574076	0.772	0.032	0
Gypc	0	-0.669786	0.798	0.058	0
Fap	0	-1.37141	0.868	0.13	0
C4b	0	-0.366028	0.862	0.127	0
Grap2	0	-0.528396	0.884	0.149	0
Mok	0	-0.462477	0.764	0.032	0
Pou3f1	0	-0.893059	0.856	0.126	0
Tppp3	0	-0.70407	0.89	0.162	0
Iigp1	0	-1.50867	0.805	0.079	0
Slc12a2	0	-0.346697	0.749	0.029	0
Ifit2	0	-0.37236	0.888	0.169	0
Zbtb16	0	0.21862	0.741	0.024	0
Rpl10-ps3	0	0.242125	0.872	0.157	0
Il2rb	0	-0.931739	0.731	0.022	0
Cxcl9	0	-1.7936	0.787	0.079	0
Col27a1	0	0.897793	0.724	0.021	0
Prkca	0	-0.252228	0.802	0.101	0
Plet1	0	-0.275138	0.743	0.043	0
Eno3	0	0.18435	0.743	0.043	0
Trim30d	0	-0.274448	0.867	0.169	0
Rsad1	0	1.00927	0.711	0.014	0
Dnase1l3	0	0.48302	0.73	0.04	0
Reps2	0	-0.574756	0.838	0.149	0
Ttc28	0	0.205638	0.789	0.101	0
Ccnd2	0	-0.276135	0.847	0.165	0
2610035D17Rik	0	0.900323	0.692	0.01	0
Ppargc1b	0	0.39353	0.77	0.09	0
Top2a	0	0.631199	0.732	0.052	0
Bdh2	0	1.51138	0.73	0.052	0
Tyms	0	0.919976	0.711	0.034	0
Kdm2b	0	-0.290642	0.822	0.148	0
Areg	0	-0.755385	0.785	0.113	0
Osbpl3	0	0.36055	0.698	0.029	0
Gng11	0	-0.71598	0.795	0.128	0
Mgl2	0	-1.19657	0.705	0.038	0
Stxbp6	0	-0.470567	0.729	0.064	0
Ly75	0	-0.201137	0.715	0.05	0
Serpini1	0	-0.291315	0.696	0.032	0
Ccdc180	0	-0.467276	0.74	0.077	0
Gm13963	0	-0.65177	0.803	0.14	0
Fxyd2	0	1.56417	0.732	0.07	0
Rrm1	0	0.42254	0.721	0.061	0
Ltc4s	0	-0.354037	0.726	0.066	0
Nfia	0	0.25018	0.715	0.056	0
Lyz1	0	0.212423	0.762	0.104	0
Il4i1	0	0.503481	0.677	0.019	0
Pde4dip	0	0.764939	0.794	0.137	0
Ccl22	0	-0.344586	0.683	0.027	0
Glcci1	0	-0.185596	0.763	0.108	0
Apex1	0	0.562356	0.82	0.165	0
Tnfaip6	0	0.155121	0.678	0.025	0
Stk39	0	-0.406109	0.705	0.054	0
Gm31522	0	-0.628272	0.733	0.084	0
Arhgap6	0	-0.65441	0.796	0.148	0
Mcm7	0	0.834967	0.714	0.067	0
Satb2	0	-0.501628	0.68	0.034	0
Mcm3	0	0.473534	0.773	0.127	0
Cbr2	0	-0.603794	0.786	0.142	0
Ncald	0	-0.259681	0.672	0.028	0
Bbs9	0	0.855545	0.713	0.069	0
Plxna4	0	0.398687	0.675	0.032	0
Rnf150	0	-0.122636	0.771	0.133	0
Gm43936	0	1.22892	0.677	0.039	0
Cks1b	0	0.834253	0.686	0.049	0
Ocstamp	0	1.05298	0.69	0.053	0
Timd4	0	-1.36022	0.655	0.02	0
Lsamp	0	-0.655513	0.718	0.084	0
Cables1	0	0.317816	0.667	0.033	0
Slc39a12	0	-0.900822	0.677	0.045	0
Fcna	0	-0.318324	0.686	0.054	0
Tenm4	0	-1.83984	0.694	0.064	0
Setbp1	0	0.595206	0.644	0.016	0
Epas1	0	-0.816346	0.666	0.04	0
Gm45871	0	-0.42975	0.674	0.048	0
Ppp1r1c	0	0.381206	0.656	0.03	0
Adamts17	0	0.487103	0.638	0.013	0
Prkcg	0	-0.707258	0.648	0.026	0
Gm4951	0	-0.912257	0.71	0.09	0
Pard3b	0	-0.271391	0.661	0.042	0
Slc9a7	0	-0.456657	0.714	0.095	0
Sh3rf1	0	-0.331144	0.664	0.046	0
Gnb4	0	-0.570108	0.654	0.038	0
Cenpp	0	0.603539	0.641	0.026	0
Zbtb9	0	0.527129	0.648	0.033	0
Akap6	0	1.12223	0.663	0.05	0
Rcn3	0	-0.552518	0.738	0.126	0
Lig1	0	0.478633	0.696	0.084	0
Ube2e2	0	0.296737	0.781	0.169	0
Zfp318	0	0.521723	0.703	0.091	0
Hdac9	0	-0.370899	0.7	0.089	0
Cpm	0	-0.773302	0.641	0.03	0
Efnb2	0	0.576026	0.624	0.014	0
Pgf	0	0.46214	0.69	0.081	0
Efr3b	0	-0.704389	0.637	0.029	0
Cd28	0	0.182065	0.618	0.01	0
Dock9	0	-0.598698	0.626	0.018	0
Slc5a3	0	0.238843	0.772	0.164	0
Naaladl2	0	-0.604687	0.633	0.027	0
Plat	0	-0.202203	0.624	0.019	0
Dut	0	0.962772	0.661	0.057	0
Stmn1	0	0.656661	0.733	0.13	0
Csf1	0	1.55876	0.688	0.085	0
Pold2	0	0.208313	0.655	0.053	0
Serpine2	0	-0.342052	0.622	0.025	0
Ank	0	-0.223877	0.753	0.156	0
Ptchd1	0	-0.362994	0.629	0.033	0
Hells	0	0.706488	0.633	0.038	0
Cdca3	0	0.553427	0.609	0.014	0
Rnase6	0	-0.872058	0.634	0.04	0
Kcnq5	0	0.322258	0.719	0.126	0
Gm50419	0	-0.913761	0.624	0.032	0
Crtam	0	-0.579904	0.645	0.054	0
Mast4	0	-0.297439	0.638	0.047	0
Srm	0	0.735153	0.71	0.119	0
Esr1	0	0.240663	0.686	0.096	0
Tafa2	0	0.126327	0.632	0.042	0
Arhgap28	0	-0.270078	0.661	0.072	0
Plagl1	0	-1.06454	0.634	0.045	0
Txk	0	-0.664632	0.641	0.053	0
Sytl3	0	0.787198	0.609	0.021	0
Olfr275	0	-0.111968	0.624	0.038	0
Lrrc1	0	-0.234732	0.598	0.012	0
Tipin	0	0.442861	0.644	0.059	0
Cd300e	0	0.617233	0.64	0.057	0
Mcm5	0	0.499282	0.651	0.069	0
C2	0	-0.128762	0.599	0.017	0
H1fx	0	0.472347	0.593	0.012	0
Cc2d2b	0	-0.474134	0.628	0.048	0
Tnfrsf18	0	-0.372362	0.588	0.008	0
Plpp3	0	-0.428195	0.685	0.107	0
Birc5	0	0.768447	0.599	0.021	0
Adamts14	0	-0.267162	0.592	0.014	0
Crim1	0	0.227411	0.656	0.079	0
Myo1d	0	0.853202	0.666	0.09	0
Gask1b	0	-0.337187	0.61	0.035	0
Pdgfc	0	-0.600517	0.686	0.114	0
Epha4	0	1.00476	0.583	0.011	0
Tiam2	0	0.329006	0.582	0.01	0
Asah2	0	-0.532023	0.612	0.04	0
Atp10a	0	-0.212795	0.662	0.091	0
Ppm1l	0	-0.240421	0.666	0.096	0
Dpp4	0	-1.16961	0.582	0.015	0
Itgae	0	0.342749	0.576	0.01	0
Gpr141	0	0.182927	0.672	0.107	0
Prkg1	0	-0.431864	0.626	0.062	0
Zbtb46	0	-0.17737	0.585	0.022	0
Klra3	0	-0.963854	0.591	0.029	0
Gm41609	0	-2.10121	0.617	0.055	0
Pde10a	0	-0.569918	0.582	0.021	0
Uhrf1	0	1.01172	0.582	0.022	0
Dscam	0	0.171881	0.566	0.007	0
Gas6	0	-0.594623	0.681	0.123	0
Sept1	0	0.394821	0.571	0.013	0
Cdc20	0	0.152167	0.576	0.018	0
Dhfr	0	0.207995	0.631	0.074	0
Ikzf2	0	-1.16574	0.591	0.034	0
Tmem163	0	-0.617732	0.569	0.012	0
Cped1	0	-0.439326	0.669	0.113	0
Arsb	0	0.381556	0.722	0.166	0
Abcb1a	0	0.459175	0.595	0.04	0
Cd5l	0	-0.577051	0.569	0.015	0
Kalrn	0	-1.30151	0.575	0.021	0
Smc2	0	0.811806	0.613	0.061	0
St3gal3	0	-0.475441	0.664	0.114	0
Rtn1	0	0.474434	0.568	0.018	0
Aff3	0	-0.234631	0.568	0.019	0
Cd247	0	-0.118387	0.557	0.009	0
Fam171b	0	0.13925	0.614	0.066	0
Apoc1	0	-1.1361	0.633	0.086	0
Cmpk2	0	-0.498437	0.632	0.085	0
Rnf157	0	0.310715	0.61	0.063	0
Col14a1	0	0.511134	0.588	0.041	0
Adam19	0	0.263752	0.617	0.07	0
Usp18	0	-0.344106	0.711	0.165	0
Akr1b8	0	0.204262	0.597	0.052	0
Sugp2	0	0.483964	0.624	0.08	0
1200007C13Rik	0	-0.433878	0.574	0.03	0
Igflr1	0	-0.766925	0.55	0.009	0
Fam214a	0	-0.395472	0.62	0.08	0
Arap2	0	-0.856233	0.56	0.021	0
Caprin2	0	-0.848905	0.572	0.033	0
Kbtbd11	0	1.57279	0.554	0.016	0
Adgrv1	0	1.29271	0.563	0.025	0
Polq	0	-0.428868	0.551	0.014	0
Dtymk	0	0.727362	0.699	0.162	0
Plcxd2	0	-0.69854	0.649	0.114	0
Serpinb6b	0	-1.23803	0.552	0.02	0
Trip6	0	1.28674	0.554	0.022	0
1700001K19Rik	0	0.578437	0.58	0.048	0
Xcl1	0	-0.297985	0.544	0.013	0
Megf11	0	0.489431	0.55	0.02	0
Rora	0	0.304689	0.685	0.156	0
Exoc3l2	0	0.181209	0.544	0.015	0
Socs2	0	0.534437	0.577	0.048	0
Ttll12	0	-0.382621	0.577	0.049	0
Mei4	0	1.16351	0.59	0.064	0
Tgfb2	0	0.302646	0.542	0.016	0
Cdkn3	0	0.556731	0.543	0.017	0
S100a9	0	2.49747	0.653	0.127	0
Pdgfrl	0	-0.96936	0.56	0.035	0
Ppm1e	0	-0.867504	0.531	0.007	0
Negr1	0	-1.24339	0.573	0.049	0
Ly6i	0	0.917141	0.571	0.047	0
Tnfrsf9	0	1.00297	0.556	0.035	0
Cobll1	0	0.483268	0.531	0.01	0
Racgap1	0	1.11543	0.534	0.014	0
Eif2b3	0	0.83298	0.644	0.124	0
Fam20a	0	0.809113	0.582	0.062	0
Gm10320	0	0.276302	0.541	0.022	0
Cd177	0	0.994618	0.532	0.013	0
Spink2	0	0.26293	0.528	0.009	0
Ehf	0	-0.443319	0.546	0.027	0
Cenpe	0	-0.27429	0.538	0.02	0
Satb1	0	-0.542939	0.534	0.017	0
Il2ra	0	-0.685693	0.527	0.01	0
Fgfr1	0	-0.309413	0.551	0.034	0
Sec22c	0	1.57309	0.533	0.016	0
Tubgcp5	0	0.15362	0.582	0.065	0
Serpinb9	0	-1.20972	0.574	0.06	0
Arhgap29	0	1.38201	0.53	0.016	0
Il21r	0	0.14871	0.665	0.151	0
Fcrla	0	0.45357	0.571	0.057	0
1700010K24Rik	0	-0.215355	0.542	0.03	0
Cygb	0	0.137873	0.521	0.009	0
Ltf	0	0.875537	0.523	0.012	0
Cox6a2	0	-0.750297	0.542	0.031	0
Avpi1	0	0.654546	0.667	0.156	0
Gm41496	0	0.11373	0.535	0.025	0
Tubb3	0	-0.29914	0.535	0.025	0
Camk4	0	1.71881	0.517	0.009	0
Caly	0	0.425569	0.528	0.02	0
S100a8	0	2.40562	0.645	0.138	0
Gm20275	0	0.551357	0.54	0.034	0
Cst7	0	0.598917	0.523	0.018	0
Cited4	0	-0.808423	0.517	0.013	0
Eya4	0	-0.796613	0.555	0.051	0
Cd4	0	0.395694	0.557	0.056	0
Ttc23l	0	0.927706	0.513	0.013	0
Ms4a4b	0	-0.489312	0.536	0.037	0
Vmn2r96	0	0.935995	0.513	0.014	0
Rundc3b	0	-0.562481	0.507	0.01	0
Ldlrad3	0	-0.414875	0.646	0.149	0
St6galnac3	0	1.42387	0.505	0.009	0
Gm16124	0	0.474749	0.595	0.099	0
1500002C15Rik	0	-0.84866	0.509	0.013	0
Serpinb1a	0	1.53891	0.506	0.015	0
Ociad2	0	1.5345	0.502	0.011	0
Rsph9	0	0.46702	0.523	0.033	0
Carf	0	0.732116	0.518	0.029	0
Gm20125	0	0.348966	0.51	0.021	0
Ccnf	0	-0.146069	0.614	0.126	0
Pde6h	0	-0.725062	0.522	0.036	0
Mtcl1	0	0.484213	0.495	0.009	0
Tnfsf4	0	0.130602	0.499	0.014	0
Cxcr6	0	-1.28403	0.498	0.013	0
Itga2	0	1.07194	0.489	0.005	0
Tpm2	0	0.639862	0.523	0.041	0
Fhod3	0	1.14783	0.492	0.01	0
Meis1	0	0.448847	0.493	0.011	0
Ddah1	0	-0.381871	0.51	0.029	0
Mmp25	0	0.529071	0.511	0.031	0
Wdr44	0	-0.237955	0.597	0.117	0
Thap8	0	-0.94116	0.525	0.046	0
St8sia6	0	0.945112	0.495	0.017	0
Diaph3	0	-0.419211	0.536	0.06	0
Chil3	0	-0.962983	0.521	0.045	0
Fhit	0	-0.288954	0.493	0.017	0
Knl1	0	0.199587	0.486	0.01	0
Calcrl	0	0.26204	0.54	0.065	0
P2ry10	0	-0.291411	0.482	0.007	0
Slc9b2	0	2.59946	0.49	0.016	0
Bcl2	0	-1.17075	0.562	0.09	0
Gm30382	0	1.0394	0.554	0.082	0
Tbc1d4	0	-0.869281	0.554	0.083	0
Rab38	0	1.24811	0.476	0.007	0
Trp53inp1	0	0.216122	0.536	0.068	0
Mreg	0	0.86198	0.492	0.024	0
Lcn2	0	3.90369	0.481	0.013	0
Il1r2	0	1.30032	0.546	0.079	0
Chsy3	0	-0.462347	0.476	0.009	0
Yes1	0	-0.747761	0.479	0.012	0
Ifit3b	0	-0.459609	0.521	0.055	0
Ildr1	0	-0.197338	0.616	0.15	0
Ifitm6	0	0.979422	0.521	0.056	0
Rrad	0	0.296194	0.573	0.108	0
Nxpe5	0	-0.488922	0.565	0.1	0
Tll2	0	-0.774632	0.479	0.014	0
Gm49662	0	0.2071	0.58	0.115	0
Mmp13	0	0.569723	0.583	0.119	0
C77080	0	0.593066	0.486	0.022	0
Ctla2b	0	0.172034	0.604	0.14	0
Itgb3	0	0.989261	0.478	0.015	0
Mdga1	0	-0.821968	0.484	0.021	0
Il6	0	0.29965	0.487	0.026	0
Pik3r3	0	-0.38957	0.493	0.032	0
Palld	0	-0.371648	0.528	0.068	0
Eldr	0	0.624228	0.519	0.06	0
Acacb	0	-0.259751	0.472	0.013	0
Celsr1	0	1.94151	0.465	0.007	0
Col23a1	0	-0.956824	0.479	0.022	0
Phgdh	0	0.715098	0.464	0.008	0
Serpinb2	0	2.04659	0.464	0.01	0
Rpl39l	0	0.351502	0.535	0.081	0
Ptprm	0	0.52346	0.614	0.16	0
Msi2	0	-0.247281	0.607	0.153	0
Thy1	0	0.368827	0.459	0.006	0
Acpp	0	1.55458	0.459	0.007	0
Agmo	0	-0.911296	0.481	0.03	0
Magi2	0	-1.72906	0.474	0.024	0
Sema6d	0	-0.354284	0.46	0.016	0
Gm30551	0	-0.747909	0.453	0.009	0
Gm6525	0	0.454134	0.449	0.006	0
Il1r1	0	0.604621	0.579	0.136	0
Tfrc	0	0.60168	0.526	0.084	0
Lag3	0	-0.390466	0.472	0.032	0
Mt3	0	0.7129	0.443	0.006	0
Synpo2	0	0.201833	0.441	0.005	0
Tnfrsf23	0	0.652082	0.518	0.082	0
Skap1	0	-1.45645	0.445	0.01	0
Ctla4	0	0.594692	0.45	0.015	0
Sbsn	0	1.14689	0.462	0.027	0
Chn2	0	-0.910766	0.46	0.025	0
Adamdec1	0	-1.5957	0.443	0.008	0
Nos1ap	0	0.22832	0.51	0.075	0
Cdh5	0	0.765783	0.449	0.014	0
Nkg7	0	-1.30655	0.443	0.009	0
Ets1	0	0.950393	0.49	0.056	0
Tubb2b	0	-0.503276	0.457	0.023	0
Rgs9	0	0.109395	0.446	0.012	0
Simc1	0	0.119633	0.585	0.152	0
Rad51b	0	-0.212758	0.544	0.112	0
Scml4	0	0.19894	0.437	0.005	0
Cd2	0	-2.15901	0.446	0.016	0
Retnla	0	-3.57409	0.448	0.018	0
Ltb	0	1.27297	0.505	0.076	0
Rapgef5	0	0.667716	0.534	0.106	0
Samd4	0	-1.03983	0.462	0.035	0
Gm36723	0	0.491493	0.441	0.014	0
Gem	0	-0.352148	0.565	0.138	0
Frg2f1	0	-0.980204	0.445	0.019	0
Znrf3	0	-0.341633	0.588	0.162	0
Map7	0	-0.59864	0.468	0.044	0
Il23a	0	1.04905	0.456	0.033	0
Pclaf	0	0.648566	0.435	0.013	0
Klre1	0	2.29239	0.424	0.002	0
Rbm8a2	0	-0.134134	0.458	0.037	0
H2afx	0	-0.129345	0.515	0.094	0
Enpp6	0	-0.284694	0.426	0.005	0
Grk5	0	0.232511	0.56	0.141	0
Arl4d	0	-0.299192	0.465	0.046	0
Lbp	0	0.76478	0.427	0.008	0
Laptm4b	0	0.633851	0.451	0.035	0
Bank1	0	0.299196	0.435	0.019	0
Ikzf3	0	-1.82136	0.424	0.01	0
Il18r1	0	-0.796517	0.417	0.003	0
Ncr1	0	-0.788296	0.419	0.006	0
Ifitm1	0	2.20947	0.476	0.063	0
Mmd	0	0.130504	0.544	0.132	0
Srgap3	0	1.10352	0.454	0.043	0
Ednrb	0	0.24143	0.53	0.119	0
Dlg2	0	0.122256	0.417	0.007	0
Fscn1	0	-0.160309	0.418	0.009	0
Itm2a	0	-0.650326	0.411	0.002	0
Ptpn3	0	-1.80276	0.426	0.018	0
Auts2	0	-0.889309	0.42	0.013	0
Nusap1	0	1.30757	0.418	0.011	0
Tnxb	0	0.496604	0.41	0.004	0
Adamtsl1	0	-0.355235	0.417	0.011	0
BC035044	0	0.178508	0.433	0.027	0
Serpinf1	0	0.498555	0.417	0.012	0
Gm28403	0	-0.837716	0.417	0.013	0
Pcdh7	0	0.912902	0.451	0.048	0
Maoa	0	-0.788602	0.443	0.04	0
Ccr7	0	0.427556	0.446	0.045	0
Igfbp4	0	0.219988	0.5	0.099	0
Edil3	0	0.437801	0.416	0.015	0
Pdgfrb	0	0.554068	0.408	0.007	0
Nadk2	0	0.233635	0.491	0.091	0
Bcl11a	0	-0.373336	0.415	0.017	0
Cdca8	0	-0.200666	0.441	0.044	0
Plekhg5	0	0.999624	0.418	0.021	0
Bub1b	0	-0.837505	0.426	0.029	0
8030442B05Rik	0	0.63682	0.401	0.005	0
Gimap6	0	-2.33666	0.412	0.016	0
Slc2a3	0	1.46828	0.413	0.018	0
Il18rap	0	1.15199	0.412	0.018	0
Strip2	0	-0.815503	0.401	0.008	0
Brca1	0	-0.717887	0.423	0.03	0
Nedd4	0	0.5389	0.4	0.007	0
Pde4c	0	-0.395736	0.41	0.017	0
Cd24a	0	1.13698	0.472	0.079	0
Arg1	0	0.847036	0.542	0.15	0
Pacsin1	0	1.06815	0.394	0.002	0
Nfib	0	0.570488	0.396	0.004	0
Abi3bp	0	0.518265	0.396	0.005	0
Ypel2	0	-0.768941	0.489	0.098	0
Fancd2	0	1.92956	0.4	0.009	0
Atg4a	0	0.287784	0.49	0.1	0
Myl6b	0	1.00238	0.399	0.009	0
Adat1	0	-0.224531	0.45	0.061	0
Scin	0	0.755561	0.396	0.007	0
Saa3	0	4.29313	0.44	0.052	0
Enah	0	-0.169692	0.403	0.015	0
Ankrd22	0	4.15575	0.39	0.003	0
Gab3	0	-0.288505	0.481	0.097	0
Plxdc1	0	-0.472879	0.492	0.109	0
Klri2	0	1.21286	0.385	0.003	0
Cyp2s1	0	1.98335	0.394	0.012	0
Ctsw	0	-1.9567	0.388	0.007	0
Tmem108	0	-1.20727	0.396	0.017	0
Pde5a	0	1.13353	0.4	0.021	0
Itgb8	0	1.26134	0.384	0.006	0
Ptk7	0	-0.444675	0.386	0.008	0
Cdkn2aip	0	-0.444259	0.444	0.067	0
Nav3	0	1.37502	0.382	0.006	0
Myo1b	0	0.293082	0.454	0.079	0
Gm40761	0	0.839015	0.394	0.02	0
Cd27	0	0.365796	0.38	0.006	0
Asb2	0	0.779377	0.395	0.022	0
Nbl1	0	0.622955	0.384	0.011	0
Cxcl13	0	0.677819	0.387	0.015	0
Gm16685	0	-0.12814	0.432	0.06	0
Kcnip4	0	1.21616	0.382	0.01	0
Dpysl3	0	-1.43218	0.391	0.019	0
Ctnnd2	0	-0.566691	0.379	0.008	0
Rras2	0	-0.274848	0.429	0.059	0
Sidt1	0	1.65818	0.372	0.003	0
Zeb1	0	0.26457	0.505	0.136	0
Ppp1r16b	0	0.886889	0.375	0.007	0
Etl4	0	-0.228069	0.382	0.014	0
Ccser1	0	0.557481	0.372	0.005	0
Prss12	0	0.920371	0.371	0.004	0
Klrb1b	0	-0.267899	0.376	0.01	0
Pbx1	0	0.252647	0.497	0.132	0
Lrp8	0	-0.475422	0.408	0.044	0
Plpp1	0	0.81915	0.383	0.019	0
Kynu	0	0.147417	0.377	0.015	0
Col1a1	0	0.896393	0.374	0.012	0
Selp	0	1.57221	0.366	0.004	0
Tshz2	0	-0.119355	0.375	0.013	0
Srgap1	0	-0.36338	0.392	0.032	0
Spire1	0	0.13906	0.473	0.114	0
Ptprcap	0	-0.263641	0.368	0.01	0
Gpx3	0	0.219427	0.425	0.068	0
Gm26594	0	1.35922	0.363	0.007	0
Klk8	0	2.00547	0.361	0.006	0
Gstt1	0	2.03335	0.392	0.038	0
Cd55	0	1.79416	0.362	0.008	0
Igfbp7	0	-0.324343	0.39	0.037	0
Dusp9	0	1.3742	0.361	0.01	0
Mir99ahg	0	0.600551	0.485	0.135	0
4930417O13Rik	0	0.270681	0.353	0.005	0
Ube2c	0	0.815192	0.368	0.021	0
Lipg	0	0.369774	0.375	0.028	0
Gm4107	0	-0.328562	0.44	0.094	0
Abcc4	0	0.220637	0.505	0.159	0
Lrrk2	0	0.302552	0.394	0.049	0
Efemp2	0	-0.754819	0.397	0.053	0
Gm47077	0	1.24724	0.349	0.005	0
Prrx1	0	0.622847	0.354	0.01	0
Plcb4	0	1.45083	0.359	0.015	0
Hp	0	1.74491	0.432	0.088	0
Grm8	0	-0.880726	0.356	0.013	0
Rrm2	0	0.740695	0.351	0.008	0
Nr3c2	0	-0.48663	0.353	0.01	0
Sult2b1	0	-0.20384	0.35	0.007	0
Rab30	0	-0.429843	0.354	0.011	0
Mmp9	0	2.90711	0.36	0.018	0
Cpne8	0	0.282695	0.362	0.021	0
Sntb1	0	0.461732	0.349	0.009	0
Pakap.1	0	-0.479281	0.363	0.023	0
Ms4a1	0	0.701077	0.353	0.013	0
Cadm2	0	0.218579	0.346	0.006	0
Sox4	0	1.21346	0.36	0.021	0
Adm	0	0.469945	0.346	0.007	0
Cadps2	0	1.01986	0.342	0.004	0
Tmeff1	0	0.328912	0.362	0.025	0
Ebf1	0	-2.86097	0.339	0.004	0
Cp	0	0.511225	0.378	0.043	0
Flt3	0	-0.553658	0.344	0.009	0
Tslp	0	-0.366348	0.346	0.011	0
Gm12648	0	1.09837	0.338	0.006	0
Kcnma1	0	-1.24641	0.338	0.007	0
Map1b	0	1.04467	0.345	0.014	0
Pole	0	0.591046	0.344	0.013	0
Gm29570	0	1.13525	0.337	0.007	0
Tcp10a	0	-1.10842	0.347	0.018	0
Slc4a8	0	-2.52036	0.333	0.005	0
Dmkn	0	0.220039	0.388	0.06	0
Hmga2	0	-0.555818	0.342	0.014	0
Lhfp	0	-0.94004	0.336	0.008	0
Dmac2l	0	0.734619	0.358	0.03	0
Icos	0	1.35897	0.329	0.002	0
Stard13	0	0.774923	0.337	0.011	0
E330020D12Rik	0	0.366768	0.399	0.073	0
Klf5	0	1.3643	0.329	0.003	0
Mmp8	0	1.85779	0.346	0.02	0
Hand2os1	0	0.937567	0.331	0.006	0
Cav1	0	1.81568	0.359	0.034	0
Serf1	0	0.38939	0.397	0.075	0
Hspb1	0	0.892361	0.404	0.083	0
Ch25h	0	0.665849	0.361	0.04	0
Slc6a20a	0	-0.438525	0.329	0.008	0
Cd7	0	-0.23502	0.323	0.003	0
Ptges	0	0.76348	0.45	0.13	0
Acta2	0	1.06558	0.33	0.01	0
Abcg3	0	-0.716084	0.42	0.1	0
Mmp2	0	1.16386	0.326	0.007	0
4930502E09Rik	0	0.215462	0.323	0.004	0
Angptl2	0	-0.405351	0.337	0.019	0
Tgfbr3	0	0.586381	0.322	0.006	0
Itga1	0	0.495782	0.339	0.023	0
Adgrg6	0	0.120768	0.385	0.071	0
Thbs1	0	0.466301	0.477	0.163	0
Gm15056	0	0.249976	0.364	0.051	0
Cd209a	0	-0.257884	0.315	0.003	0
Akap12	0	0.116302	0.318	0.006	0
Sdc2	0	1.5623	0.314	0.002	0
Ifnb1	0	0.539027	0.33	0.019	0
Cfap53	0	-0.759231	0.323	0.012	0
Vcan	0	0.51575	0.378	0.068	0
Hist1h3f	0	-0.495034	0.313	0.004	0
Efna5	0	0.503789	0.313	0.005	0
Otoa	0	-0.708536	0.318	0.011	0
Gm26535	0	1.39898	0.322	0.015	0
Pkd2l2	0	0.183916	0.339	0.033	0
Mctp2	0	0.865472	0.323	0.017	0
Krr1	0	0.413427	0.462	0.157	0
Hist1h1e	0	0.357833	0.345	0.041	0
Plppr4	0	-0.710641	0.311	0.008	0
Htr7	0	0.289602	0.331	0.029	0
Rhoj	0	-0.606485	0.319	0.018	0
Stat4	0	0.590567	0.326	0.026	0
Mcc	0	-1.63898	0.312	0.012	0
Ghr	0	0.593283	0.305	0.005	0
Mir100hg	0	1.056	0.302	0.003	0
Adgrl3	0	-0.323564	0.304	0.006	0
P4ha2	0	0.473311	0.311	0.013	0
Slfn4	0	1.8386	0.387	0.09	0
Plekha5	0	-0.171104	0.344	0.049	0
Zfp444	0	-0.253613	0.367	0.073	0
Spic	0	0.655747	0.401	0.108	0
Rnd1	0	0.955613	0.339	0.046	0
Kcnd2	0	1.1898	0.296	0.003	0
Hist1h1b	0	-0.297744	0.3	0.008	0
Gimap5	0	-1.40574	0.297	0.005	0
Gm44850	0	0.833109	0.293	0.001	0
Slco3a1	0	0.432504	0.388	0.097	0
Trem1	0	1.47913	0.343	0.052	0
Adgrl4	0	-0.707303	0.298	0.008	0
Agbl3	0	1.278	0.329	0.04	0
Retnlg	0	1.39906	0.312	0.023	0
Kit	0	0.458775	0.298	0.009	0
Timp1	0	0.409253	0.378	0.09	0
Col19a1	0	1.30547	0.293	0.006	0
Medag	0	0.262074	0.289	0.002	0
Adamts4	0	2.05258	0.288	0.001	0
Npdc1	0	2.11496	0.288	0.003	0
Ripor2	0	1.29987	0.356	0.072	0
Lif	0	2.04583	0.294	0.011	0
Ar	0	2.19613	0.285	0.003	0
Chl1	0	-1.29554	0.288	0.006	0
Dixdc1	0	1.39197	0.287	0.005	0
Hpse2	0	-0.451406	0.285	0.003	0
Ecscr	0	1.84106	0.284	0.003	0
Glis3	0	0.107046	0.432	0.152	0
Gm4258	0	-0.817071	0.399	0.119	0
Cavin3	0	-0.809842	0.284	0.004	0
Ust	0	0.221979	0.368	0.09	0
Pi16	0	0.736104	0.285	0.007	0
Syn3	0	-0.349714	0.281	0.004	0
Csgalnact1	0	2.33294	0.281	0.004	0
Sfrp1	0	1.47353	0.281	0.004	0
Mfap5	0	2.35535	0.282	0.005	0
Antxr1	0	0.57972	0.287	0.01	0
Sh3d19	0	-0.959395	0.296	0.019	0
Dkk2	0	-0.518836	0.282	0.006	0
Gm13571	0	-1.36755	0.289	0.013	0
G0s2	0	2.48372	0.29	0.015	0
Frmd5	0	0.333742	0.274	0.002	0
Cd3d	0	0.906851	0.274	0.002	0
Wfdc21	0	4.08214	0.282	0.01	0
Hist1h3e	0	0.714675	0.285	0.013	0
Kif11	0	-0.540427	0.277	0.006	0
F3	0	-0.189514	0.311	0.04	0
Ablim1	0	-0.540944	0.277	0.008	0
Gal	0	2.02339	0.272	0.003	0
Ptprg	0	-1.96975	0.272	0.003	0
2900026A02Rik	0	-2.11396	0.281	0.013	0
Gfpt2	0	0.656757	0.276	0.008	0
G730013B05Rik	0	-0.487457	0.27	0.006	0
Treml4	0	1.33423	0.308	0.045	0
Cenpf	0	0.651766	0.273	0.011	0
Gm13201	0	1.95101	0.264	0.003	0
Slc44a4	0	2.89363	0.262	0.002	0
Snhg18	0	2.47747	0.263	0.003	0
Bgn	0	1.01747	0.273	0.016	0
Kctd19	0	0.531253	0.294	0.038	0
Wdr95	0	0.92983	0.267	0.012	0
Cmah	0	0.804362	0.274	0.019	0
Gm42047	0	0.604154	0.281	0.026	0
Csf3	0	1.20712	0.306	0.052	0
Cdh13	0	-0.140571	0.272	0.018	0
Cacnb2	0	1.11058	0.261	0.008	0
Hist1h4d	0	0.429592	0.295	0.042	0
Prrg1	0	0.675729	0.264	0.011	0
Aff2	0	-0.649146	0.255	0.003	0
C430049B03Rik	0	-0.413449	0.282	0.03	0
Cdk1	0	1.31388	0.264	0.013	0
Gm45716	0	-0.253141	0.331	0.08	0
Gm973	0	-1.37957	0.253	0.004	0
Serpinh1	0	0.233698	0.254	0.005	0
Sparc	0	0.45454	0.28	0.032	0
Gpc6	0	-0.392553	0.251	0.003	0
Filip1	0	-0.360124	0.249	0.003	0
Adgrl2	0	1.06562	0.333	0.089	0
Sept3	0	0.899695	0.245	0.001	0
Myo16	0	0.493814	0.26	0.017	0
4921507G05Rik	0	0.965469	0.252	0.009	0
AA467197	0	-0.240312	0.288	0.05	0
Arhgap32	0	-1.62527	0.243	0.005	0
Yae1d1	0	0.171448	0.33	0.094	0
Cd207	0	0.755039	0.241	0.005	0
Dclk1	0	0.668	0.24	0.004	0
Ccdc162	0	-0.540182	0.349	0.115	0
Pde1a	0	0.806196	0.246	0.012	0
Pecam1	0	0.249938	0.392	0.159	0
Tm4sf1	0	0.361274	0.236	0.004	0
Hcar2	0	0.905789	0.392	0.163	0
Dqx1	0	0.45302	0.232	0.004	0
Cald1	0	-0.179035	0.238	0.01	0
Sv2c	0	-2.30062	0.232	0.005	0
Cpxm1	0	-0.161399	0.239	0.012	0
Gria3	0	1.79977	0.232	0.006	0
Ccn4	0	0.22914	0.232	0.007	0
Cxcl3	0	1.35002	0.286	0.061	0
Slc4a4	0	0.143175	0.226	0.003	0
Gm41414	0	-0.346107	0.231	0.008	0
Nectin3	0	-2.24881	0.228	0.007	0
Pglyrp1	0	2.32808	0.239	0.018	0
Ltbp1	0	0.276054	0.223	0.003	0
Npas2	0	-0.996945	0.226	0.008	0
Il12b	0	-0.707093	0.222	0.006	0
Gzmb	0	-3.39276	0.221	0.007	0
Lrg1	0	1.78125	0.247	0.033	0
Hdc	0	2.34031	0.256	0.042	0
Cfap45	0	0.889594	0.219	0.005	0
Gja1	0	2.63267	0.227	0.014	0
Gpr176	0	1.66589	0.216	0.003	0
Ace	0	-1.6143	0.218	0.008	0
Styk1	0	1.12617	0.212	0.002	0
Col4a5	0	0.547838	0.22	0.011	0
Angpt1	0	-2.29593	0.218	0.009	0
Col1a2	0	0.167784	0.222	0.013	0
Tnfsf8	0	-1.51949	0.232	0.024	0
Xcr1	0	-0.683176	0.214	0.007	0
Col5a3	0	1.67059	0.208	0.003	0
Aspm	0	0.616772	0.208	0.005	0
Fkbp11	0	0.614324	0.215	0.012	0
Klhl41	0	1.43084	0.204	0.002	0
Kif15	0	0.541472	0.207	0.006	0
Aebp1	0	0.821017	0.205	0.004	0
Cavin1	0	0.812182	0.205	0.005	0
Fbxl7	0	0.142999	0.207	0.009	0
Grik2	0	-0.813301	0.2	0.004	0
Htra1	0	0.641362	0.23	0.035	0
Cxcr2	0	2.48936	0.204	0.009	0
Mfap2	0	1.61078	0.195	0.001	0
Avil	0	-0.885554	0.202	0.01	0
Ptprk	0	-0.571709	0.196	0.005	0
Pde3b	0	-0.136376	0.334	0.145	0
Fasl	0	0.579579	0.19	0.002	0
Smarca1	0	0.428486	0.189	0.002	0
Il1f9	0	2.84685	0.2	0.014	0
Stac	0	-0.592664	0.195	0.009	0
Ifit1bl1	0	0.326834	0.199	0.015	0
Hbb-bs	0	1.63825	0.182	0.001	0
Cstdc4	0	4.02351	0.185	0.006	0
Gzmc	0	-1.55697	0.183	0.006	0
Asprv1	0	1.93508	0.189	0.012	0
Pcolce	0	0.69038	0.181	0.005	0
Twist1	0	0.723507	0.18	0.004	0
Farp1	0	-1.16271	0.182	0.007	0
Vegfc	0	2.04598	0.179	0.004	0
Fst	0	1.37762	0.175	0.002	0
Plekhg1	0	2.58027	0.178	0.005	0
Saa1	0	6.15602	0.174	0.001	0
Bmp1	0	1.2217	0.18	0.007	0
Dcn	0	1.6375	0.177	0.005	0
Cacna1c	0	-1.5346	0.179	0.007	0
Apold1	0	1.18867	0.172	0.002	0
Mylk	0	-2.33685	0.171	0.003	0
Stfa2l1	0	3.5299	0.173	0.009	0
Kcnh8	0	-0.173406	0.162	0.003	0
Prickle1	0	0.791544	0.164	0.007	0
Ccnb1	0	-0.566849	0.166	0.009	0
Kif4	0	-0.922843	0.161	0.005	0
Rarres2	0	2.14635	0.161	0.005	0
Col5a2	0	-1.00932	0.158	0.003	0
Arl14epl	0	-4.02854	0.158	0.003	0
Serping1	0	-1.30137	0.158	0.005	0
Cstdc5	0	3.85602	0.155	0.006	0
Sult5a1	0	1.74129	0.151	0.002	0
Tjp1	0	-1.52697	0.156	0.007	0
Slit2	0	-0.794292	0.15	0.002	0
Ptpn13	0	2.53555	0.15	0.003	0
Gm32885	0	-0.22737	0.144	0.003	0
Cacna1e	0	1.11734	0.138	0.003	0
Gpc5	0	-0.813226	0.139	0.005	0
Dach1	0	1.63068	0.148	0.015	0
Hpgd	0	-2.83511	0.136	0.003	0
Cxcl5	0	6.26743	0.133	0.001	0
Cd200	0	1.04263	0.158	0.029	0
Zfp366	0	1.03132	0.131	0.006	0
Btbd11	0	-2.07951	0.128	0.004	0
Myl9	0	0.669017	0.125	0.002	0
Sfrp2	0	1.86441	0.121	0.002	0
Chil1	0	3.10511	0.124	0.007	0
Gm10827	0	-0.274263	0.124	0.008	0
B230217O12Rik	0	-0.256908	0.129	0.014	0
Ly6c1	0	1.04353	0.12	0.005	0
Il33	0	-0.341678	0.124	0.01	0
Olfr655	0	-1.95498	0.117	0.005	0
Tln2	0	-0.748993	0.116	0.005	0
Serpind1	0	1.80153	0.117	0.006	0
4930500L23Rik	0	1.87145	0.113	0.003	0
Astn2	0	-0.474032	0.114	0.005	0
Cntnap5b	0	-1.81507	0.112	0.005	0
Gpm6b	0	-0.303784	0.11	0.003	0
Nos2	0	1.8337	0.114	0.008	0
Rasgrf1	0	2.7158	0.105	0.004	0
Stfa2	0	4.86644	0.101	0.002	0
Tead1	0	1.53702	0.1	0.003	0
Ngp	0	1.24592	0.099	0.003	0
Parva	0	0.66495	0.096	0.002	0
Mab21l3	0	2.40572	0.099	0.005	0
Prok2	0	3.32407	0.096	0.003	0
Rbp1	0	0.837715	0.098	0.005	0
Cpne5	0	-1.18352	0.09	0.002	0
Epha10	0	-1.04604	0.088	0.002	0
Bicc1	0	-0.176462	0.089	0.004	0
Fam227a	0	1.4593	0.081	0.001	0
Col12a1	0	0.767901	0.075	0.002	0
Rbms3	0	-0.357249	0.074	0.003	0
Magi1	0	1.62773	0.073	0.003	0
Cxcl12	0	0.879143	0.071	0.001	0
Ly6g	0	2.24352	0.071	0.002	0
Prrx2	0	-0.603408	0.073	0.005	0
Camp	0	0.899474	0.068	0.002	0
Gm45184	0	0.335983	0.065	0.002	0
Rnf43	0	-0.113937	0.068	0.005	0
Gm26531	0	1.43492	0.069	0.006	0
Hs6st3	0	-2.83454	0.054	0.002	0
Igkc	0	1.41428	0.049	0.003	0
Mmp3	0	0.789895	0.05	0.004	0
Ctnna2	0	1.7488	0.047	0.003	0
Stfa3	0	3.29362	0.044	0.002	0
Cstdc6	0	3.30264	0.041	0.002	0
Csta3	0	2.43758	0.039	0.001	0
Nhsl1	0	0.371886	0.036	0.004	0
Cdh11	0	1.01909	0.038	0.006	0
Ereg	0	1.89702	0.035	0.005	0
Hist1h1a	0	-2.35662	0.03	0.005	0
Cxcr1	0	1.02551	0.019	0.001	0
Il15	5.61007e-308	0.203798	0.65	0.174	1.12201e-304
Ctsk	3.65937e-306	2.01164	0.872	0.166	7.31875e-303
Ece1	1.83804e-305	-0.563406	0.509	0.171	3.67607e-302
Loxl2	2.1829e-304	-1.03076	0.14	0.004	4.3658e-301
Gulp1	2.66555e-304	2.19395	0.161	0.001	5.33109e-301
Rgs16	9.40695e-303	-0.620202	0.31	0.007	1.88139e-299
Foxr1	2.28647e-302	-0.804345	0.333	0.008	4.57295e-299
Fbn1	1.54945e-301	-1.66372	0.314	0.005	3.0989e-298
Calhm6	2.25754e-301	-0.326611	0.909	0.171	4.51509e-298
Ndnf	6.24447e-301	1.33434	0.178	0.01	1.24889e-297
Flrt3	8.57789e-301	0.271421	0.667	0.178	1.71558e-297
Fgd5	3.04731e-300	2.17456	0.216	0.002	6.09462e-297
Smc4	7.38501e-300	0.302084	0.58	0.182	1.477e-296
Stab2	8.4109e-300	-0.199076	0.289	0.01	1.68218e-296
Ifit1	1.23389e-298	-0.761909	0.732	0.176	2.46778e-295
Pdpn	1.04395e-297	0.609174	0.535	0.185	2.0879e-294
Gsr	1.56899e-297	0.788843	0.557	0.196	3.13798e-294
Hoxb7	1.81665e-296	2.01121	0.259	0.003	3.6333e-293
Cpa6	1.82092e-296	-0.833405	0.138	0.003	3.64184e-293
Ppic	4.74989e-296	3.01321	0.09	0.002	9.49978e-293
Fermt2	5.72157e-296	-1.01869	0.216	0.004	1.14431e-292
Tbx21	1.11785e-294	-0.533157	0.363	0.006	2.2357e-291
Gbe1	2.92161e-293	-0.143099	0.491	0.183	5.84322e-290
Magix	7.10023e-293	0.818146	0.169	0.002	1.42005e-289
Pla2g4a	2.41882e-292	0.426444	0.539	0.187	4.83763e-289
Tcf7	4.37499e-291	-0.196441	0.226	0.003	8.74998e-288
Immp2l	3.67357e-290	0.15283	0.663	0.176	7.34713e-287
Ccl17	6.63959e-290	-2.5488	0.372	0.007	1.32792e-286
Nid1	3.37678e-287	-0.293956	0.17	0.002	6.75357e-284
Robo2	3.37682e-287	-1.37528	0.049	0.002	6.75365e-284
Nebl	1.40942e-286	1.84641	0.33	0.002	2.81885e-283
Mki67	5.51832e-286	-0.465462	0.589	0.185	1.10366e-282
Ighm	3.3082e-285	-0.430288	0.888	0.181	6.6164e-282
Flrt2	5.17681e-285	-0.485598	0.877	0.171	1.03536e-281
Nedd9	1.96744e-284	0.501785	0.549	0.191	3.93488e-281
Gm15726	6.52768e-284	0.326472	0.5	0.189	1.30554e-280
Gm41555	7.92793e-283	1.17257	0.112	0.001	1.58559e-279
Myb	1.14335e-282	-1.26523	0.294	0.004	2.2867e-279
Esam	8.77549e-282	-0.132775	0.194	0.003	1.7551e-278
Gm2682	1.13916e-281	-1.5179	0.308	0.003	2.27832e-278
Nup210l	9.43782e-281	-0.101272	0.856	0.186	1.88756e-277
Ccn5	1.35418e-279	0.404726	0.151	0.003	2.70837e-276
Gimap1	3.30487e-278	2.92191	0.329	0.002	6.60975e-275
Depp1	3.74227e-277	0.145606	0.207	0.002	7.48455e-274
Ncam1	1.48377e-276	-1.23407	0.145	0.003	2.96754e-273
Phtf2	1.68883e-276	0.279292	0.575	0.195	3.37766e-273
Fcrls	5.45218e-276	0.524595	0.663	0.192	1.09044e-272
Ccnd1	5.54834e-276	0.328752	0.658	0.184	1.10967e-272
Mctp1	2.0269e-275	0.307382	0.696	0.195	4.0538e-272
Olfm4	1.12873e-274	6.45125	0.03	0	2.25745e-271
Hist1h2bm	2.2431e-274	-0.268147	0.216	0.003	4.48621e-271
Palmd	1.06285e-273	0.50373	0.179	0.003	2.12569e-270
Slc2a13	1.97707e-273	-1.00195	0.2	0.003	3.95414e-270
Gm14221	5.32943e-272	-0.108182	0.65	0.188	1.06589e-268
Id3	9.47494e-271	0.25752	0.454	0.2	1.89499e-267
H2-M2	1.19254e-270	-1.59998	0.255	0.014	2.38507e-267
Gbp5	3.07059e-270	-0.396861	0.759	0.189	6.14118e-267
Gm15729	4.22885e-270	2.15805	0.065	0.002	8.45769e-267
Kif26b	7.0196e-269	-0.739265	0.055	0.003	1.40392e-265
Sct	3.15975e-268	-0.855444	0.264	0.003	6.31951e-265
Tmem267	1.42677e-267	-0.422317	0.83	0.189	2.85354e-264
Vgll4	8.58375e-266	-0.682542	0.636	0.192	1.71675e-262
Cemip2	7.46145e-265	0.451826	0.757	0.203	1.49229e-261
Adgrf5	1.75349e-264	1.44934	0.181	0.001	3.50699e-261
Ppp1r42	1.90291e-263	2.79711	0.049	0.001	3.80583e-260
Fancc	2.3668e-263	-0.236478	0.511	0.196	4.7336e-260
Col6a3	5.13597e-263	1.3115	0.26	0.001	1.02719e-259
Postn	1.18038e-262	-0.909771	0.035	0.003	2.36075e-259
Ciita	3.14528e-262	-0.667071	0.972	0.184	6.29056e-259
Mt2	7.83681e-262	0.289925	0.478	0.205	1.56736e-258
Klf12	1.19933e-261	-0.968421	0.216	0.005	2.39866e-258
Large1	2.17672e-261	-0.399511	0.781	0.197	4.35343e-258
Tnfrsf4	7.19708e-261	-1.02531	0.224	0.004	1.43942e-257
Adra2a	1.01631e-260	0.27774	0.165	0.002	2.03262e-257
Klrd1	1.359e-260	-2.07133	0.191	0.005	2.718e-257
Inhba	5.54972e-260	0.345395	0.763	0.197	1.10994e-256
Rgcc	9.25958e-260	-0.106968	0.713	0.198	1.85192e-256
Sdk1	1.72344e-259	-3.19279	0.147	0.005	3.44688e-256
Cd163	1.11122e-258	0.557122	0.279	0.015	2.22244e-255
Adam23	1.23312e-258	-1.61116	0.124	0.002	2.46625e-255
Nrg1	2.34552e-258	0.862876	0.476	0.212	4.69103e-255
Gm13889	2.02483e-257	0.388166	0.302	0.004	4.04966e-254
Herc6	4.63705e-257	-0.174723	0.743	0.199	9.27409e-254
Aspn	1.25981e-256	1.13243	0.065	0.001	2.51962e-253
Slc7a11	1.39081e-256	0.65675	0.444	0.216	2.78162e-253
Cpa3	1.77284e-255	6.92983	0.29	0	3.54568e-252
Tas1r1	1.65601e-254	1.16098	0.1	0.002	3.31202e-251
Cd80	2.88251e-254	0.191773	0.478	0.21	5.76503e-251
Fabp4	5.15153e-254	-1.51205	0.933	0.189	1.03031e-250
Ttn	4.32815e-253	-1.68875	0.216	0.006	8.6563e-250
Bnc2	5.24339e-251	-0.337853	0.079	0.001	1.04868e-247
Bmp2	2.62009e-250	-0.476603	0.226	0.018	5.24018e-247
Slc25a48	2.85129e-249	3.27594	0.222	0	5.70257e-246
Pbx3	8.09222e-249	-0.199997	0.888	0.202	1.61844e-245
Slc1a3	1.03805e-248	0.847097	0.196	0.002	2.0761e-245
Clec9a	1.22638e-248	-1.34864	0.289	0.008	2.45276e-245
Ldah	2.05024e-248	-0.171249	0.577	0.205	4.10049e-245
Tfec	6.44745e-248	-0.40234	0.754	0.203	1.28949e-244
Egfr	1.09254e-247	0.739997	0.251	0.007	2.18509e-244
Gm36356	1.12178e-247	0.517748	0.191	0.002	2.24357e-244
Ppp1r14c	1.52577e-247	1.47318	0.075	0.003	3.05155e-244
Nfatc1	1.78213e-247	0.687704	0.841	0.22	3.56427e-244
Ndufa4l2	2.85805e-247	-0.223726	0.265	0.002	5.71609e-244
Ifi209	3.45149e-247	-0.553072	0.659	0.203	6.90299e-244
Slc27a3	3.79316e-247	0.6407	0.294	0.003	7.58632e-244
Dctpp1	8.60731e-246	0.672879	0.917	0.217	1.72146e-242
Lypd1	1.2681e-245	5.18716	0.025	0	2.5362e-242
Gramd3	2.6384e-245	-0.653408	0.784	0.199	5.27679e-242
Egfem1	3.25134e-245	1.25509	0.24	0.002	6.50269e-242
Fhl2	5.3642e-245	0.921961	0.137	0.002	1.07284e-241
Draxin	3.14866e-244	1.48883	0.115	0.001	6.29733e-241
Vcam1	1.076e-243	-0.213921	0.888	0.207	2.15201e-240
Lsmem1	9.096e-243	0.586664	0.607	0.214	1.8192e-239
Tmem26	2.55333e-242	-0.15663	0.673	0.198	5.10666e-239
Rps6ka2	1.44983e-241	-0.973625	0.953	0.2	2.89967e-238
Adam12	3.88491e-241	0.666713	0.145	0.001	7.76982e-238
Thbs2	2.80933e-240	0.451475	0.124	0.001	5.61866e-237
Rps27rt	4.64445e-240	0.243528	0.659	0.212	9.2889e-237
Bicdl1	6.69285e-239	-0.623027	0.194	0.009	1.33857e-235
Col18a1	1.35344e-238	1.64085	0.179	0.003	2.70687e-235
Il1f6	3.08171e-238	3.177	0.011	0.001	6.16342e-235
Itk	9.79733e-237	1.92787	0.249	0.007	1.95947e-233
Ank2	1.33934e-236	-0.244258	0.932	0.207	2.67869e-233
Plcb1	6.8589e-236	0.17082	0.575	0.219	1.37178e-232
Col5a1	1.71734e-235	-1.21388	0.245	0.003	3.43468e-232
Tecpr2	2.08176e-234	-0.363119	0.727	0.212	4.16353e-231
Cyp7b1	4.17748e-234	0.100653	0.082	0.001	8.35497e-231
Homer1	5.46017e-234	0.159321	0.644	0.214	1.09203e-230
Dlc1	8.55587e-233	-2.60334	0.076	0.003	1.71117e-229
Gbp2b	1.56357e-232	-0.502247	0.931	0.207	3.12715e-229
Nr2f2	2.95678e-232	1.36218	0.097	0.002	5.91357e-229
B3galt1	8.95655e-232	4.05206	0.068	0	1.79131e-228
Sh2d2a	4.60262e-231	-1.04563	0.253	0.007	9.20524e-228
Gm32916	8.96387e-231	-0.255837	0.231	0.005	1.79277e-227
Clmp	2.88907e-230	0.200929	0.632	0.219	5.77814e-227
Hlf	1.01678e-229	1.2179	0.137	0.003	2.03356e-226
Slc7a2	3.50829e-229	-0.426528	0.806	0.204	7.01659e-226
Agbl1	4.69077e-229	0.572924	0.181	0.004	9.38155e-226
Dach2	8.73618e-229	0.503238	0.276	0.002	1.74724e-225
Rian	1.06879e-228	0.983506	0.104	0	2.13758e-225
Loxl1	2.07293e-228	0.193415	0.215	0.002	4.14587e-225
Atp6v0d2	8.75268e-228	-0.420674	0.942	0.205	1.75054e-224
Reg1	2.16109e-227	0.147876	0.085	0.002	4.32218e-224
Rnf217	2.61227e-227	-0.578693	0.829	0.21	5.22453e-224
Samd3	9.13724e-227	-0.456705	0.09	0.001	1.82745e-223
Tmtc2	2.07933e-226	-0.875225	0.85	0.213	4.15866e-223
Enpp2	6.14404e-226	2.84166	0.025	0.001	1.22881e-222
Chchd10	1.66398e-225	0.776605	0.823	0.224	3.32797e-222
Dok6	2.93672e-224	-0.358365	0.174	0.003	5.87344e-221
Nrgn	1.43509e-223	-1.23216	0.199	0.004	2.87017e-220
Ahr	1.36366e-222	-0.258418	0.555	0.223	2.72733e-219
Marf1	1.38075e-222	0.127396	0.516	0.224	2.76151e-219
Fxyd7	1.50675e-221	-1.59386	0.116	0.003	3.01349e-218
Csf2	1.35275e-220	-0.912275	0.196	0.005	2.70549e-217
Cd3g	1.39699e-218	-0.525193	0.2	0.002	2.79397e-215
Pkib	4.04066e-218	-0.685108	0.823	0.215	8.08132e-215
Serpine1	6.24138e-217	-0.141563	0.79	0.219	1.24828e-213
Trim35	4.60145e-215	-0.328579	0.691	0.221	9.2029e-212
Adamts1	1.23587e-214	-1.9368	0.285	0.006	2.47174e-211
Blk	2.8125e-214	-1.23757	0.181	0.002	5.625e-211
Clec3b	4.53471e-213	-0.348078	0.118	0.003	9.06941e-210
Galnt17	7.88019e-211	0.217036	0.251	0.002	1.57604e-207
Prelp	5.08687e-210	-1.39234	0.091	0.001	1.01737e-206
Tex2	7.82974e-210	-0.484433	0.531	0.228	1.56595e-206
Foxo1	3.6847e-209	-0.483251	0.73	0.227	7.36941e-206
Hmmr	6.49968e-209	1.57765	0.188	0.006	1.29994e-205
Chrm3	4.68922e-208	-4.4332	0.031	0.002	9.37843e-205
1700047F07Rik	2.34065e-207	-0.650355	0.048	0.004	4.6813e-204
Zfp521	8.89452e-207	-0.877218	0.088	0.002	1.7789e-203
Gm10800	3.70895e-205	2.95408	0.126	0.002	7.41789e-202
Sdc1	4.23493e-205	0.234412	0.772	0.244	8.46986e-202
Prf1	4.48601e-205	-1.72337	0.202	0.006	8.97202e-202
2010320O07Rik	4.76693e-205	1.87469	0.177	0.004	9.53387e-202
Mnat1	3.09636e-204	-0.156408	0.685	0.234	6.19272e-201
Gbp2	3.56097e-204	-0.58947	0.821	0.228	7.12194e-201
Tmem123	3.14414e-203	0.113956	0.628	0.241	6.28829e-200
Ptgs2	3.77514e-203	0.628101	0.508	0.258	7.55027e-200
Bex1	5.39257e-203	-2.63592	0.189	0.004	1.07851e-199
Cacnb3	9.87607e-203	0.149694	0.026	0.002	1.97521e-199
Rabgap1l	1.80348e-201	-0.506319	0.654	0.235	3.60696e-198
Klrb1f	2.73347e-201	-0.866351	0.253	0.004	5.46695e-198
Zfp704	8.15686e-201	-0.364541	0.763	0.23	1.63137e-197
Thbs4	4.29982e-200	3.36699	0.216	0.002	8.59965e-197
Cma1	2.53801e-199	6.3407	0.187	0.002	5.07603e-196
Grb10	7.32257e-198	-3.20889	0.109	0.001	1.46451e-194
Smim5	2.5976e-197	-1.63155	0.136	0.006	5.19521e-194
Gimap4	2.90047e-197	-1.95349	0.231	0.004	5.80093e-194
Tmprss9	5.62363e-195	0.763204	0.241	0.004	1.12473e-191
Kcnk10	2.99796e-194	-0.659304	0.248	0.004	5.99593e-191
Dnajc6	5.04737e-194	0.378946	0.141	0.002	1.00947e-190
Phf11d	5.49293e-194	-0.334665	0.903	0.232	1.09859e-190
Ifi205	8.01201e-194	-0.627366	0.905	0.231	1.6024e-190
Dgat1	1.15668e-193	-0.529793	0.891	0.238	2.31336e-190
Bmp6	1.39565e-193	1.5547	0.098	0	2.7913e-190
C1qtnf3	5.16551e-193	-2.44485	0.122	0.002	1.0331e-189
Cd209g	6.03079e-193	-1.92812	0.195	0.004	1.20616e-189
Naaa	1.00775e-192	-0.277127	0.659	0.242	2.0155e-189
Timp3	6.02738e-191	-0.907908	0.167	0.004	1.20548e-187
Radil	2.14085e-190	2.24469	0.055	0.001	4.2817e-187
Fbln7	8.50852e-190	-0.324037	0.085	0.001	1.7017e-186
Prg4	1.53321e-189	1.03092	0.186	0.003	3.06642e-186
Olfr1369-ps1	2.21016e-189	-1.76916	0.144	0.001	4.42032e-186
Ccna2	3.20302e-189	1.5523	0.06	0.003	6.40604e-186
Psd3	1.38819e-187	-0.521584	0.911	0.226	2.77639e-184
Fnbp1l	2.51802e-187	0.140811	0.575	0.257	5.03604e-184
Gm15987	2.746e-187	0.301862	0.56	0.273	5.492e-184
Klrc1	1.61956e-186	-1.02412	0.155	0.003	3.23912e-183
Mamdc2	7.11519e-186	-1.51967	0.252	0.006	1.42304e-182
Fchsd2	4.80661e-184	0.253431	0.664	0.263	9.61322e-181
9530059O14Rik	2.93836e-183	-1.57891	0.253	0.007	5.87672e-180
Itpr1	6.9993e-183	-0.398442	0.69	0.247	1.39986e-179
Runx2	8.89497e-183	-0.396578	0.667	0.251	1.77899e-179
Egfl7	3.55617e-181	0.403477	0.114	0.003	7.11235e-178
Pmaip1	6.03307e-181	-0.543065	0.645	0.25	1.20661e-177
Cacna2d1	1.36028e-180	-1.37909	0.069	0.001	2.72057e-177
Phactr3	3.48322e-180	1.01779	0.228	0.003	6.96644e-177
Abcc5	6.82981e-180	0.205264	0.655	0.255	1.36596e-176
Slpi	2.73884e-179	0.252273	0.556	0.273	5.47768e-176
Klrg1	5.89559e-179	1.52156	0.219	0.002	1.17912e-175
Tsc22d1	6.33271e-179	0.567007	0.787	0.268	1.26654e-175
Tbc1d8	1.7419e-177	-0.214482	0.767	0.256	3.4838e-174
Smc6	2.13502e-177	-0.330317	0.596	0.253	4.27004e-174
Slc1a1	3.70222e-177	1.41968	0.074	0.001	7.40443e-174
Lpar1	8.14055e-177	0.367382	0.657	0.27	1.62811e-173
Kcnu1	1.621e-176	-0.970102	0.153	0.003	3.242e-173
Itga4	2.84116e-176	-0.322148	0.792	0.253	5.68233e-173
Myo10	2.55404e-175	0.110298	0.716	0.272	5.10807e-172
Hist1h2bc	5.12313e-175	-0.278294	0.547	0.257	1.02463e-171
Tnfsf9	2.32914e-174	-0.211049	0.724	0.257	4.65828e-171
Plce1	6.04786e-174	-0.41155	0.118	0.002	1.20957e-170
Ddit4l	9.79465e-172	-0.905226	0.144	0.001	1.95893e-168
Ackr3	5.73689e-170	2.02067	0.118	0.002	1.14738e-166
Samsn1	7.31277e-169	0.537722	0.584	0.291	1.46255e-165
Gm36988	1.60197e-168	-3.32886	0.186	0.006	3.20395e-165
Scd1	2.61612e-168	-1.7757	0.186	0.004	5.23224e-165
Mcpt4	3.71449e-168	7.19	0.174	0.001	7.42899e-165
Mcoln2	4.6928e-168	0.195623	0.724	0.264	9.38561e-165
Car3	4.94783e-168	-2.2953	0.22	0.004	9.89567e-165
Lmcd1	5.70366e-168	-0.403758	0.013	0.002	1.14073e-164
Btla	1.32365e-167	-1.44117	0.154	0.003	2.64731e-164
Prex2	1.35949e-165	0.153429	0.145	0.002	2.71898e-162
Mmp12	7.45937e-165	-0.47793	0.972	0.251	1.49187e-161
Slc22a23	8.11232e-165	-1.76722	0.138	0.005	1.62246e-161
Igf1r	5.58674e-164	0.52582	0.62	0.285	1.11735e-160
Fcer2a	2.33367e-163	0.955514	0.199	0.001	4.66733e-160
Dpt	5.61721e-163	0.799214	0.2	0.002	1.12344e-159
Ppp1r14a	5.54505e-162	1.22959	0.199	0.002	1.10901e-158
Snrpa1	2.35252e-161	0.283646	0.805	0.279	4.70504e-158
Cysltr2	5.39429e-161	1.40687	0.14	0.002	1.07886e-157
Reg3g	6.15272e-161	1.86161	0.112	0.002	1.23054e-157
Dscaml1	9.00726e-161	0.524531	0.079	0.001	1.80145e-157
Phactr2	9.84565e-159	-0.205663	0.623	0.274	1.96913e-155
Ptgis	2.15193e-158	1.85397	0.08	0.001	4.30385e-155
Fkbp3	1.0163e-157	0.352504	0.69	0.284	2.0326e-154
Il1a	1.40888e-157	0.163907	0.729	0.28	2.81775e-154
Klri1	5.11951e-157	-0.665581	0.194	0.002	1.0239e-153
Nr4a2	1.15263e-156	-0.480622	0.811	0.268	2.30527e-153
Car4	1.21462e-155	4.84735	0.065	0.001	2.42924e-152
Pvt1	1.83536e-155	-0.125539	0.753	0.262	3.67071e-152
Prlr	4.36974e-155	2.79578	0.01	0	8.73948e-152
Svep1	4.73452e-154	1.69009	0.188	0.002	9.46903e-151
Npnt	5.15819e-153	0.153894	0.145	0.002	1.03164e-149
Cbfa2t3	1.22695e-151	-0.192125	0.815	0.277	2.4539e-148
Wwox	1.55821e-150	0.164498	0.781	0.287	3.11643e-147
Esrrg	1.81002e-150	1.29822	0.087	0.001	3.62004e-147
Eomes	4.15803e-150	0.260646	0.195	0.003	8.31607e-147
Bmpr1b	4.31835e-150	1.02061	0.164	0.002	8.63671e-147
F13a1	7.09721e-150	0.166726	0.696	0.296	1.41944e-146
Gab1	1.80271e-149	0.164432	0.593	0.288	3.60541e-146
Abcb1b	2.17355e-149	0.185068	0.716	0.285	4.34711e-146
Cd226	2.63307e-149	-0.7618	0.131	0.004	5.26614e-146
Mkx	3.85471e-149	0.219446	0.057	0.003	7.70942e-146
Gm12681	4.46871e-149	0.925921	0.054	0.002	8.93743e-146
Hist1h3c	4.65037e-149	0.879548	0.147	0.002	9.30074e-146
Zc3h12b	4.15973e-148	0.796651	0.116	0.002	8.31946e-145
Hs3st1	7.07662e-148	-0.23876	0.076	0.001	1.41532e-144
Dthd1	1.65329e-147	2.31165	0.11	0.001	3.30657e-144
Gm21762	3.72713e-147	1.85846	0.174	0	7.45427e-144
Clec4b1	6.56763e-147	-0.28701	0.975	0.269	1.31353e-143
Tent5a	1.63387e-146	-0.171985	0.687	0.282	3.26774e-143
Vsig4	4.0461e-146	-0.129236	0.183	0.004	8.09219e-143
Ssh2	7.00707e-146	0.270323	0.743	0.299	1.40141e-142
Mertk	9.62806e-146	-0.120981	0.771	0.28	1.92561e-142
Col6a1	3.81134e-145	-0.842712	0.011	0.002	7.62268e-142
Parp8	8.3565e-145	-0.113901	0.654	0.297	1.6713e-141
Osmr	6.31032e-144	-0.791574	0.055	0.001	1.26206e-140
Pdcd1	8.7312e-144	-1.13759	0.156	0.008	1.74624e-140
Sfta2	1.50609e-143	1.78311	0.122	0.001	3.01217e-140
Lama3	1.51637e-143	1.41529	0.166	0.001	3.03273e-140
Nop58	8.50251e-143	0.287755	0.768	0.301	1.7005e-139
Ccl12	1.12815e-142	-0.303742	0.886	0.283	2.2563e-139
Ly6c2	2.36901e-142	-0.545882	0.989	0.281	4.73802e-139
1700113H08Rik	2.37974e-142	1.55295	0.172	0.001	4.75949e-139
Slc6a8	5.58674e-142	-0.16363	0.9	0.276	1.11735e-138
Spib	1.48998e-141	-0.229968	0.09	0.003	2.97996e-138
Rxfp1	1.08318e-140	2.53792	0.017	0	2.16636e-137
Eya2	1.59395e-140	0.852494	0.155	0.002	3.18791e-137
Zbtb7c	7.1632e-140	0.500641	0.089	0.002	1.43264e-136
Nnmt	8.326e-140	-0.260569	0.025	0.001	1.6652e-136
Ybx3	2.00816e-139	0.345946	0.736	0.313	4.01631e-136
Pde3a	2.97463e-139	0.197319	0.165	0	5.94926e-136
Gm42884	4.76294e-139	-3.14801	0.065	0.003	9.52588e-136
Lgi2	1.01713e-138	3.69591	0.146	0	2.03426e-135
Lad1	2.08832e-138	0.250745	0.08	0.001	4.17664e-135
Gm20513	2.67884e-138	-0.569791	0.984	0.277	5.35768e-135
Rbp4	5.21773e-138	-0.557104	0.124	0.001	1.04355e-134
Cd209d	2.76624e-137	-1.88047	0.192	0.006	5.53248e-134
Gm30411	1.95158e-136	1.6343	0.165	0.001	3.90316e-133
P3h2	4.13305e-136	-0.144781	0.164	0.003	8.26611e-133
Pdgfra	1.15643e-135	0.240831	0.036	0.001	2.31286e-132
Gm26771	7.00563e-135	1.06781	0.12	0.001	1.40113e-131
Pmp22	9.46894e-135	-0.426655	0.954	0.275	1.89379e-131
Ikzf1	2.15645e-134	-0.172107	0.603	0.299	4.31289e-131
F7	2.48167e-134	-1.72446	0.945	0.269	4.96334e-131
Pa2g4	3.1946e-134	0.338393	0.85	0.313	6.38919e-131
Il23r	6.72461e-134	3.06482	0.136	0.001	1.34492e-130
Prmt1	1.26686e-133	0.373296	0.851	0.313	2.53372e-130
Hist1h2ak	9.57777e-133	-0.174549	0.112	0.003	1.91555e-129
Gm26812	2.0933e-130	2.21093	0.099	0.002	4.1866e-127
Apln	2.05356e-129	3.07699	0.148	0	4.10712e-126
C6	1.0855e-127	-0.599562	0.2	0.013	2.17101e-124
Fbln2	1.28957e-127	-0.485286	0.101	0.003	2.57914e-124
Rnf180	2.42481e-127	-0.414994	0.838	0.301	4.84962e-124
Me3	7.7117e-127	0.666368	0.106	0.001	1.54234e-123
Nudt17	1.25563e-126	-0.744132	0.139	0.003	2.51125e-123
Penk	1.89979e-126	-1.90575	0.174	0.005	3.79958e-123
Sobp	2.25745e-126	-1.26211	0.166	0.003	4.51491e-123
Muc3	3.16937e-126	-0.296287	0.089	0.001	6.33875e-123
Siglech	6.36105e-126	-0.48979	0.103	0.003	1.27221e-122
Mecom	1.59061e-125	-2.37806	0.022	0.002	3.18121e-122
Ltbp4	1.65726e-125	1.0062	0.109	0.002	3.31453e-122
Robo1	1.57045e-124	1.07647	0.077	0.002	3.1409e-121
Lama4	1.59869e-124	-0.135588	0.149	0.002	3.19739e-121
Slc6a15	1.57652e-123	1.56703	0.056	0	3.15305e-120
Tex14	1.74455e-123	-0.385209	0.747	0.304	3.48911e-120
C1qbp	3.61132e-123	0.50535	0.72	0.343	7.22263e-120
Clu	6.41289e-123	0.595839	0.153	0.001	1.28258e-119
Akr1c18	3.9726e-122	4.03625	0.147	0.001	7.9452e-119
Fxyd1	4.94372e-122	0.160533	0.161	0.003	9.88745e-119
Tspan7	2.76138e-120	0.185072	0.122	0.002	5.52276e-117
Mybbp1a	1.1205e-119	0.233343	0.827	0.33	2.24099e-116
Gcg	9.61938e-119	-1.21752	0.153	0.005	1.92388e-115
Thsd4	1.334e-118	1.02073	0.071	0.005	2.668e-115
Pdzrn3	2.29017e-117	-1.69687	0.051	0.002	4.58033e-114
Cyyr1	4.71243e-117	0.23709	0.121	0.002	9.42486e-114
Dip2c	5.11364e-117	-0.719477	0.887	0.296	1.02273e-113
Nrarp	9.32227e-117	-2.0059	0.129	0.002	1.86445e-113
Ror1	1.10372e-116	4.26121	0.139	0	2.20745e-113
Ceacam10	3.75296e-116	4.12338	0.016	0	7.50591e-113
Ktn1	1.44779e-115	0.403279	0.731	0.345	2.89559e-112
Apol7c	4.09474e-115	-2.10985	0.018	0.001	8.18947e-112
Ifi44	3.41904e-114	-0.15425	0.917	0.313	6.83808e-111
H19	3.87364e-114	-1.40527	0.05	0.002	7.74727e-111
Col24a1	1.41555e-113	-1.3448	0.036	0.003	2.8311e-110
Apbb2	6.00442e-113	-0.15304	0.968	0.305	1.20088e-109
Adcy6	6.19401e-113	-2.22215	0.024	0.001	1.2388e-109
Cdh2	8.85037e-113	2.37545	0.042	0	1.77007e-109
Zdbf2	2.33673e-112	1.03624	0.068	0.001	4.67346e-109
Dst	2.50524e-112	0.359832	0.68	0.347	5.01048e-109
Pzp	3.31374e-112	1.60496	0.043	0.001	6.62748e-109
Gm10801	6.30274e-112	0.660397	0.035	0.002	1.26055e-108
Klra7	1.19363e-111	-1.49031	0.13	0.004	2.38727e-108
Gramd1b	1.74771e-111	-0.116494	0.946	0.317	3.49543e-108
Igsf5	1.30371e-110	1.71913	0.088	0.001	2.60743e-107
Prss2	2.07379e-110	0.721708	0.098	0.001	4.14758e-107
Traf5	1.23529e-109	-0.285006	0.967	0.309	2.47058e-106
Pmepa1	2.11061e-109	0.411664	0.851	0.353	4.22121e-106
Ppfibp2	3.73449e-109	-0.414131	0.845	0.311	7.46898e-106
Anxa8	4.8387e-109	1.72378	0.085	0.001	9.67739e-106
Mef2c	5.86584e-109	-0.33281	0.908	0.318	1.17317e-105
Mob3b	1.26807e-108	-0.369519	0.801	0.318	2.53613e-105
Pde6c	6.54133e-108	4.68694	0.129	0	1.30827e-104
C3	8.60497e-108	0.143847	0.646	0.36	1.72099e-104
Pcsk5	6.15738e-107	2.08946	0.06	0	1.23148e-103
Lyve1	1.40215e-106	-0.502009	0.171	0.018	2.8043e-103
Ifng	6.19069e-105	-0.995958	0.144	0.004	1.23814e-101
Pkp4	1.25458e-104	-0.567056	0.903	0.309	2.50917e-101
Ccl1	1.83026e-103	2.48449	0.123	0.001	3.66053e-100
Klrc2	1.85067e-103	0.153371	0.129	0.001	3.70134e-100
Fbln1	7.16892e-102	-1.6925	0.038	0.001	1.43378e-98
Stmn3	1.59833e-101	-2.09205	0.031	0.001	3.19666e-98
Cdh22	4.95891e-101	-1.91994	0.113	0.003	9.91781e-98
Gpr174	6.91073e-101	0.403644	0.13	0.002	1.38215e-97
Cyp1b1	1.47328e-100	0.636048	0.074	0.001	2.94656e-97
Gm17657	1.74989e-100	-0.182855	0.048	0.005	3.49978e-97
Slc25a4	3.29881e-100	0.361674	0.85	0.359	6.59761e-97
Eda	6.15508e-100	1.50059	0.057	0.001	1.23102e-96
Gata3	1.01115e-98	0.273228	0.093	0.005	2.02231e-95
Mark1	1.27303e-98	-0.626882	0.055	0.001	2.54606e-95
Gimap7	2.13176e-97	1.14322	0.12	0.001	4.26353e-94
Sema6a	2.57251e-97	0.722391	0.109	0.004	5.14502e-94
Meox2	8.08999e-97	1.44256	0.117	0.001	1.618e-93
Mrpl34	1.66387e-96	0.289503	0.828	0.358	3.32774e-93
Cacna1a	2.04783e-96	-0.286485	0.949	0.315	4.09566e-93
Nucks1	3.54246e-96	0.314778	0.803	0.369	7.08491e-93
Wdfy4	4.26107e-96	-0.152413	0.836	0.344	8.52214e-93
Phf11b	7.52838e-96	-0.406615	0.948	0.324	1.50568e-92
Olr1	2.2717e-95	-0.250896	0.862	0.344	4.5434e-92
Tafa4	2.67097e-95	5.40591	0.069	0	5.34193e-92
Nrip1	1.02636e-94	-0.153019	0.675	0.359	2.05273e-91
Rasgrp3	2.81373e-94	-0.427608	0.104	0.006	5.62745e-91
Slc44a5	7.1759e-94	1.81797	0.098	0.002	1.43518e-90
Dntt	1.12214e-93	-1.93049	0.069	0.003	2.24429e-90
Ddt	1.39079e-93	1.00004	0.801	0.388	2.78158e-90
Gm47782	7.85453e-93	0.835644	0.117	0.001	1.57091e-89
Kif21a	6.63159e-91	-0.784677	0.034	0.001	1.32632e-87
Ldlrad4	6.97274e-91	-0.350574	0.685	0.348	1.39455e-87
Trerf1	2.44633e-90	-0.296806	0.868	0.338	4.89267e-87
Cacna1d	5.7881e-90	0.155201	0.566	0.354	1.15762e-86
2026-03-03	6.42783e-90	-0.18595	0.897	0.343	1.28557e-86
Efna1	1.13513e-89	0.527009	0.072	0.001	2.27027e-86
Lrrc17	2.403e-89	0.206601	0.013	0.002	4.806e-86
Kif13b	1.01559e-88	-0.392452	0.687	0.348	2.03117e-85
Nova1	1.14021e-88	0.500984	0.071	0.002	2.28042e-85
Tspan3	1.25649e-88	0.183632	0.72	0.366	2.51298e-85
Pparg	1.16674e-87	-0.445338	0.92	0.336	2.33348e-84
Ddr2	2.01844e-87	-0.739929	0.043	0.002	4.03688e-84
Hist1h2ab	1.82893e-86	-0.823968	0.04	0.002	3.65786e-83
Nr4a3	6.95341e-86	-0.405796	0.897	0.351	1.39068e-82
Klhl29	1.49638e-84	0.177298	0.066	0.002	2.99277e-81
Gimap3	1.50258e-84	-0.410436	0.075	0.002	3.00516e-81
Dapk1	2.53778e-83	-0.310657	0.819	0.357	5.07555e-80
Ints6	2.86373e-83	-0.180448	0.859	0.361	5.72745e-80
Plxdc2	1.62457e-82	-0.676412	0.956	0.335	3.24913e-79
Tek	2.67158e-81	0.949637	0.088	0.001	5.34316e-78
Mmp23	1.15843e-80	0.846188	0.018	0.001	2.31687e-77
Mid2	2.01578e-80	0.23329	0.098	0.001	4.03156e-77
Ly6a	5.38304e-80	-1.06441	0.999	0.334	1.07661e-76
Krt83	7.29915e-80	2.37935	0.051	0	1.45983e-76
Serpinb6a	8.24071e-80	-0.342093	0.952	0.354	1.64814e-76
Orm1	9.33177e-79	2.44585	0.054	0.001	1.86635e-75
Tnn	9.4558e-79	1.00127	0.06	0.001	1.89116e-75
Hspg2	1.97913e-78	0.17736	0.1	0.001	3.95826e-75
Prkch	3.03172e-78	-0.248837	0.698	0.372	6.06345e-75
Gpr183	5.17137e-78	0.322611	0.806	0.403	1.03427e-74
Anpep	7.56494e-78	-0.68335	0.853	0.336	1.51299e-74
Dio2	6.36752e-77	1.1219	0.033	0.002	1.2735e-73
Tnc	6.44897e-77	-0.989227	0.036	0.002	1.28979e-73
Ccl5	1.07267e-76	-0.384854	0.961	0.358	2.14533e-73
Mfap4	1.3981e-76	1.66964	0.027	0.001	2.7962e-73
Rsl1d1	3.06891e-76	0.218933	0.892	0.403	6.13781e-73
Gm11361	1.11587e-75	0.312969	0.863	0.41	2.23173e-72
Snrpf	1.13787e-75	0.196573	0.815	0.395	2.27574e-72
Mrpl12	2.26963e-75	0.300582	0.908	0.402	4.53927e-72
Gas1	4.21422e-74	2.52605	0.026	0	8.42845e-71
Mmp19	6.98403e-74	-0.572194	0.79	0.359	1.39681e-70
Nrn1	2.40917e-73	3.36411	0.022	0.001	4.81834e-70
Gm13546	5.25533e-73	1.05477	0.089	0.001	1.05107e-69
Cxcl10	9.49872e-73	-0.198722	0.671	0.381	1.89974e-69
Acod1	1.98849e-72	0.403979	0.673	0.427	3.97697e-69
Gm43409	2.21086e-72	-1.72869	0.033	0.001	4.42172e-69
Rab27b	4.73247e-72	2.42037	0.031	0.001	9.46495e-69
Sms	5.19313e-72	0.146822	0.896	0.407	1.03863e-68
Gm2000	6.94141e-71	0.251807	0.853	0.394	1.38828e-67
Ccl7	1.02139e-70	-0.345372	0.86	0.374	2.04279e-67
Mpped2	1.06596e-70	2.5334	0.083	0	2.13192e-67
Serpinb9b	2.15945e-70	-2.5895	0.087	0.003	4.31891e-67
Gadd45g	9.63606e-70	-0.191591	0.751	0.385	1.92721e-66
Apol7e	2.60241e-69	1.71731	0.08	0	5.20482e-66
Atp2a1	3.6656e-69	-1.26868	0.09	0.003	7.3312e-66
Cblb	4.32451e-69	-0.205859	0.829	0.385	8.64902e-66
Cd79a	7.4556e-69	-0.949814	0.104	0.004	1.49112e-65
Apoc2	1.27672e-68	-0.171195	0.831	0.378	2.55344e-65
E2f7	5.81657e-68	1.53623	0.082	0.001	1.16331e-64
Gm13269	7.94356e-68	3.46566	0.014	0	1.58871e-64
Il1rl1	1.01014e-67	1.01591	0.038	0.005	2.02028e-64
Zfp239	5.55444e-67	0.704352	0.018	0.001	1.11089e-63
Foxc1	1.18908e-66	0.740482	0.057	0.001	2.37815e-63
Hist1h2bn	1.19434e-66	0.860342	0.082	0.001	2.38868e-63
AU020206	2.86927e-66	-0.126595	0.942	0.374	5.73855e-63
Pf4	7.15867e-66	0.226624	0.692	0.418	1.43173e-62
Cd209f	4.32768e-65	-1.60463	0.065	0.005	8.65536e-62
Pde4d	5.09116e-65	0.23716	0.795	0.459	1.01823e-61
Mst1r	3.4448e-63	2.46191	0.082	0.001	6.8896e-60
Dhx40	7.79536e-63	0.446865	0.825	0.43	1.55907e-59
Arhgap31	7.03512e-62	-0.417637	0.894	0.391	1.40702e-58
Ccl11	2.79241e-61	-0.513272	0.019	0.001	5.58481e-58
Cyc1	3.79729e-61	0.149164	0.923	0.413	7.59457e-58
P2rx7	8.03773e-61	0.172103	0.73	0.411	1.60755e-57
Fn1	9.01119e-61	-0.371486	0.745	0.404	1.80224e-57
Phb2	1.00541e-57	0.209554	0.87	0.435	2.01081e-54
Dock8	1.99382e-57	0.181754	0.82	0.435	3.98764e-54
Cytip	6.54268e-57	-0.438898	0.796	0.398	1.30854e-53
Cd3e	1.48461e-56	4.62613	0.062	0.001	2.96923e-53
Epha3	7.01243e-56	2.6424	0.06	0.001	1.40249e-52
Cd36	1.13217e-55	-1.14211	0.993	0.364	2.26434e-52
Ccdc88a	1.90112e-55	-0.193755	0.751	0.415	3.80223e-52
Fam186b	6.233e-55	-0.441009	0.057	0.001	1.2466e-51
Fbxo32	8.97871e-55	-0.756624	0.995	0.382	1.79574e-51
Tanc2	3.11173e-54	-0.239999	0.771	0.411	6.22345e-51
Tox3	1.45819e-52	3.59255	0.062	0	2.91637e-49
St18	1.9298e-52	0.160304	0.802	0.472	3.85959e-49
Fbn2	3.80419e-51	0.659315	0.066	0.001	7.60839e-48
Adamts5	3.31867e-50	1.55537	0.065	0.001	6.63734e-47
Hs6st2	7.13639e-50	5.53405	0.062	0.001	1.42728e-46
Aplnr	1.03725e-49	1.87112	0.01	0	2.0745e-46
Src	1.51936e-48	-0.518696	0.954	0.4	3.03872e-45
Cx3cr1	2.32863e-48	-0.149197	0.802	0.444	4.65726e-45
Tnfrsf13c	3.95842e-47	-0.569096	0.05	0.001	7.91683e-44
Ndufab1	4.184e-47	0.241023	0.891	0.478	8.36799e-44
Gm48879	4.22765e-47	-1.94584	0.04	0.003	8.4553e-44
Plcl1	9.4943e-47	-0.404953	0.916	0.424	1.89886e-43
Kcnj8	6.51746e-46	2.98285	0.038	0	1.30349e-42
Folr2	2.07959e-45	-0.345934	0.97	0.405	4.15917e-42
Cct6a	3.17413e-45	0.384596	0.86	0.513	6.34827e-42
Cct3	6.16791e-45	0.32579	0.949	0.489	1.23358e-41
Lamc3	2.55241e-44	1.79669	0.03	0.001	5.10481e-41
Nudc	2.8409e-44	0.208503	0.909	0.485	5.68181e-41
Hsph1	3.17686e-44	0.122227	0.925	0.498	6.35373e-41
Dnajb1	7.58347e-44	0.21696	0.847	0.489	1.51669e-40
Sall3	3.05213e-43	-1.86347	0.041	0.001	6.10425e-40
Ccny	3.62913e-43	-0.170969	0.849	0.44	7.25826e-40
Bcl2l14	7.08814e-43	-1.57672	0.062	0.002	1.41763e-39
Msmp	1.14847e-42	-0.587718	0.03	0.001	2.29695e-39
Cited2	9.34008e-42	0.155454	0.774	0.478	1.86802e-38
Bmper	9.98738e-42	0.355547	0.025	0.001	1.99748e-38
Syngr1	1.16949e-41	-0.345081	0.986	0.42	2.33899e-38
Slfn5	2.05989e-41	-0.347722	0.776	0.435	4.11977e-38
Adamts12	2.08812e-40	1.14072	0.05	0.001	4.17624e-37
Sele	3.11428e-40	-0.705294	0.026	0.002	6.22856e-37
Klf2	3.98492e-40	0.161118	0.861	0.498	7.96983e-37
Gm35021	1.23426e-39	-0.336209	0.043	0.001	2.46852e-36
Cd96	1.83657e-39	1.19564	0.049	0.001	3.67315e-36
Cct2	4.52251e-39	0.383406	0.948	0.571	9.04503e-36
Nap1l1	6.50767e-39	0.402143	0.919	0.557	1.30153e-35
Inhbb	7.23371e-39	0.816235	0.042	0	1.44674e-35
Adgrd1	1.61384e-38	0.669802	0.032	0.001	3.22767e-35
Cd34	9.03835e-38	0.235525	0.027	0.001	1.80767e-34
Bag3	1.36173e-37	0.141313	0.905	0.489	2.72346e-34
Odc1	2.2025e-37	-0.373719	0.81	0.462	4.405e-34
AW112010	5.90459e-37	-0.650966	0.956	0.423	1.18092e-33
Phlda1	9.54658e-37	-0.439566	0.712	0.458	1.90932e-33
Podxl	2.41208e-36	-0.185855	0.047	0.001	4.82415e-33
Arhgap42	6.59466e-36	-0.892264	0.035	0.001	1.31893e-32
Hspd1	7.77659e-36	0.391874	0.949	0.603	1.55532e-32
Gpnmb	8.5919e-36	-1.13431	0.993	0.409	1.71838e-32
Lepr	3.58085e-35	1.54281	0.04	0.001	7.16169e-32
Tnfrsf11a	6.55499e-35	0.102515	0.902	0.499	1.311e-31
Zdhhc14	1.26973e-34	-0.18065	0.909	0.444	2.53945e-31
Clnk	1.30953e-34	-3.73643	0.011	0.002	2.61907e-31
Nhp2	1.42862e-32	0.24546	0.956	0.523	2.85725e-29
Ppp1r14b	6.83378e-32	0.243123	0.926	0.533	1.36676e-28
Maf	1.70658e-31	-0.118273	0.751	0.498	3.41317e-28
Lrp12	5.15933e-31	-0.740614	0.977	0.42	1.03187e-27
Kras	2.95242e-30	0.471294	0.796	0.505	5.90483e-27
Meg3	8.75669e-30	1.60362	0.039	0.001	1.75134e-26
Slc41a2	1.63311e-29	0.149685	0.958	0.49	3.26621e-26
Smoc2	2.01272e-29	1.41066	0.035	0	4.02545e-26
Uhrf2	3.41193e-29	-0.23831	0.691	0.483	6.82386e-26
Ranbp1	6.11457e-29	0.286495	0.967	0.571	1.22291e-25
Ccl3	6.75327e-29	0.426236	0.803	0.528	1.35065e-25
Ccn1	1.76493e-28	2.00186	0.032	0	3.52985e-25
Lncbate1	3.65483e-28	-0.515535	0.026	0.001	7.30966e-25
Tmem131	1.1792e-27	-0.252095	0.78	0.467	2.35839e-24
C1s1	1.54334e-27	3.50432	0.027	0	3.08669e-24
Plac8	2.89183e-27	-0.253804	0.909	0.483	5.78365e-24
Park7	5.85597e-27	0.319561	0.942	0.606	1.17119e-23
Hbegf	1.27002e-26	-0.499186	0.967	0.458	2.54005e-23
Gatm	8.00748e-25	-0.17443	0.882	0.507	1.6015e-21
Parm1	2.06515e-24	0.495936	0.031	0.001	4.1303e-21
Hnrnpa1	3.80368e-24	0.211365	0.933	0.62	7.60737e-21
Mir155hg	7.41943e-24	-0.505163	0.868	0.475	1.48389e-20
Ldb2	9.07742e-24	0.196992	0.017	0	1.81548e-20
Set	2.07557e-23	0.168088	0.847	0.599	4.15114e-20
Gm14636	2.46683e-23	-0.284324	0.888	0.492	4.93366e-20
Ran	4.08619e-22	0.308398	0.929	0.599	8.17238e-19
Fyn	6.71064e-22	-0.206273	0.905	0.493	1.34213e-18
Cd74	8.05627e-21	-0.151778	1	0.931	1.61125e-17
Gm11983	1.14451e-20	-0.756023	0.026	0.001	2.28901e-17
Il10	1.89858e-20	-0.349696	0.837	0.51	3.79715e-17
Il1b	5.63076e-20	0.165583	0.899	0.67	1.12615e-16
S100a4	8.62317e-20	1.03003	0.989	0.654	1.72463e-16
Hmgb2	1.03605e-19	0.221886	0.882	0.622	2.0721e-16
Errfi1	1.05889e-19	-0.250865	0.724	0.539	2.11777e-16
H2-Ab1	1.63931e-19	-0.199215	1	0.853	3.27862e-16
Ccr2	1.77072e-19	-0.24991	0.894	0.505	3.54144e-16
Tubb5	2.64554e-19	0.183162	0.937	0.618	5.29108e-16
H2-DMb1	3.65421e-19	-0.648744	0.986	0.46	7.30843e-16
Hspa1b	3.70395e-19	-0.109908	0.896	0.61	7.4079e-16
Klra5	8.44772e-19	-0.856185	0.024	0.001	1.68954e-15
Ly6d	8.44772e-19	-0.60429	0.024	0.001	1.68954e-15
H2-Aa	1.6382e-18	-0.271517	1	0.829	3.2764e-15
Ms4a4c	4.53713e-18	-0.130639	0.962	0.538	9.07425e-15
Sh2d1a	1.0624e-17	0.57526	0.024	0.001	2.12479e-14
Pou2af1	1.0624e-17	-1.54944	0.024	0.001	2.12479e-14
Sytl2	1.0624e-17	-0.173723	0.024	0.001	2.12479e-14
Epsti1	9.84794e-17	-0.18368	0.892	0.535	1.96959e-13
Lpl	2.04745e-15	-1.08707	0.997	0.461	4.0949e-12
Ifi203	5.14286e-15	-0.28097	0.966	0.519	1.02857e-11
Hspe1	5.40759e-15	0.330709	0.973	0.715	1.08152e-11
H2-Eb1	1.84202e-14	-0.166117	0.998	0.797	3.68404e-11
Rps8	2.1408e-14	0.265256	1	0.94	4.2816e-11
Colec12	3.03382e-14	-0.386285	0.981	0.514	6.06764e-11
Snrpg	3.10719e-14	0.267136	0.959	0.692	6.21438e-11
Rpl15	8.04006e-14	0.26125	0.991	0.886	1.60801e-10
Rpl32	3.08079e-13	0.273744	1	0.92	6.16157e-10
Nav1	3.41331e-13	-0.107112	0.995	0.552	6.82663e-10
Hnrnpab	5.26612e-13	0.104864	0.931	0.661	1.05322e-09
Psap	5.5971e-13	-0.289873	1	0.945	1.11942e-09
S100a6	7.27956e-13	0.42042	0.983	0.844	1.45591e-09
Rpl8	7.70309e-13	0.262076	0.999	0.924	1.54062e-09
Slamf7	9.62825e-13	-0.321777	0.957	0.511	1.92565e-09
Tmcc3	1.47119e-12	-0.273222	0.941	0.54	2.94239e-09
Rpl14	2.43462e-12	0.314402	0.993	0.848	4.86924e-09
Hivep3	6.26587e-12	-0.302655	0.866	0.56	1.25317e-08
Rps18	6.90567e-12	0.296381	0.993	0.842	1.38113e-08
Klra4	7.16821e-12	2.18195	0.013	0	1.43364e-08
Gm44257	7.16821e-12	2.17654	0.013	0	1.43364e-08
Rpl3	1.20906e-11	0.230358	0.999	0.869	2.41812e-08
Rps12	1.33171e-11	0.234619	1	0.937	2.66341e-08
Adgre1	2.44862e-11	0.179166	0.901	0.667	4.89725e-08
Bach2	2.49872e-11	-0.133404	0.869	0.579	4.99745e-08
Eef1d	1.12345e-10	0.151183	0.974	0.669	2.24691e-07
Rps15	1.14563e-10	0.200895	0.998	0.924	2.29125e-07
Vmn2r90	1.35014e-10	0.687582	0.013	0	2.70028e-07
Rpl5	1.58588e-10	0.262708	0.998	0.836	3.17177e-07
Rpl23	2.11683e-10	0.198776	0.999	0.935	4.23366e-07
Rpl36a	2.40769e-10	0.300536	0.995	0.811	4.81538e-07
Rps3	3.16844e-10	0.224086	0.997	0.881	6.33687e-07
Atp5o	3.63526e-10	0.16354	0.982	0.67	7.27053e-07
Rsad2	4.07304e-10	-0.614661	0.985	0.526	8.14608e-07
Rps26	5.37887e-10	0.193431	0.998	0.901	1.07577e-06
Rps19	6.06797e-10	0.237249	0.995	0.916	1.21359e-06
Atpif1	7.24226e-10	0.231853	0.962	0.701	1.44845e-06
Eef1g	8.47517e-10	0.237883	0.953	0.769	1.69503e-06
Rps2	8.94306e-10	0.240424	0.97	0.838	1.78861e-06
Rps7	9.85067e-10	0.241294	0.994	0.874	1.97013e-06
Serbp1	1.07636e-09	0.177382	0.968	0.768	2.15273e-06
Rps17	1.09824e-09	0.229336	0.998	0.857	2.19647e-06
Klra1	1.17764e-09	-0.457376	0.01	0	2.35528e-06
Acp5	1.41846e-09	0.592534	0.993	0.755	2.83692e-06
Gm26917	1.96187e-09	-1.60079	0.951	0.604	3.92373e-06
Hsp90aa1	2.35236e-09	0.207531	1	0.932	4.70472e-06
Il7r	2.55828e-09	-0.193469	0.974	0.551	5.11657e-06
Rpl18	2.69075e-09	0.212742	0.995	0.897	5.3815e-06
Rpl12	2.71677e-09	0.237683	1	0.883	5.43355e-06
Atp5g1	4.59223e-09	0.259186	0.998	0.726	9.18445e-06
Rps15a	5.19095e-09	0.208705	0.992	0.876	1.03819e-05
Mbnl1	6.78352e-09	-0.260291	0.835	0.582	1.3567e-05
Rack1	7.33131e-09	0.175491	0.997	0.888	1.46626e-05
Eef1b2	8.53454e-09	0.248435	0.984	0.821	1.70691e-05
Rpl4	9.30338e-09	0.204207	0.994	0.812	1.86068e-05
Atp5b	9.84995e-09	0.245112	0.97	0.717	1.96999e-05
Rps23	1.06596e-08	0.170541	1	0.923	2.13191e-05
Specc1	1.16685e-08	-0.107276	0.913	0.618	2.33371e-05
Rps5	1.21685e-08	0.191415	0.999	0.893	2.43369e-05
Ctss	2.81706e-08	-0.235987	1	0.941	5.63412e-05
Timm13	3.17323e-08	0.120285	0.97	0.692	6.34647e-05
Nrp2	3.34589e-08	0.213519	0.974	0.7	6.69177e-05
Rps4x	3.50649e-08	0.182341	0.995	0.894	7.01297e-05
C1qb	3.60484e-08	-0.339656	0.999	0.777	7.20968e-05
Rpl11	3.70564e-08	0.170283	0.997	0.901	7.41128e-05
Uqcr10	4.92814e-08	0.287992	0.945	0.719	9.85627e-05
Rps3a1	5.3624e-08	0.183234	0.995	0.896	0.000107248
Rpl23a	9.22574e-08	0.207285	0.981	0.856	0.000184515
Gm10260	1.32497e-07	0.163358	0.992	0.771	0.000264994
Egr1	1.57287e-07	-0.293612	0.96	0.601	0.000314575
Cxcl1	1.6864e-07	0.35745	0.931	0.641	0.000337281
Ctsl	1.9843e-07	-0.574991	0.97	0.877	0.000396859
Npm1	2.15664e-07	0.282826	0.994	0.847	0.000431328
Hsp90ab1	2.21409e-07	0.156294	1	0.934	0.000442818
Mrc1	2.22298e-07	-0.348056	0.966	0.572	0.000444597
Rps6	2.56232e-07	0.222958	0.998	0.862	0.000512465
S100a10	2.83504e-07	0.249142	0.983	0.745	0.000567008
Rpl27a	3.56444e-07	0.16587	0.999	0.926	0.000712888
H2afz	3.58454e-07	0.383976	0.97	0.847	0.000716909
Rpl13	4.85118e-07	0.199923	0.998	0.944	0.000970235
Ndufa4	5.45474e-07	0.173914	0.987	0.709	0.00109095
Rpl6	5.69011e-07	0.149186	0.995	0.905	0.00113802
Rpsa	8.42752e-07	0.225134	1	0.939	0.0016855
Rps20	1.13996e-06	0.124219	0.999	0.925	0.00227993
Ppia	1.15521e-06	0.150522	0.989	0.879	0.00231043
Rps27	1.31836e-06	0.124941	0.993	0.902	0.00263671
C1qc	1.38153e-06	-0.334515	0.974	0.754	0.00276307
Sgk1	1.38924e-06	-0.199457	0.866	0.615	0.00277847
Rpl19	1.4042e-06	0.151253	1	0.937	0.00280839
Hivep2	1.50253e-06	-0.3882	0.96	0.797	0.00300505
Rpl22	1.55701e-06	0.175496	0.997	0.851	0.00311403
C1qa	1.83216e-06	-0.244965	0.993	0.777	0.00366433
Rpl10a	1.99769e-06	0.152155	1	0.872	0.00399538
Oasl1	2.18154e-06	-0.173581	0.994	0.865	0.00436307
Rps21	2.31636e-06	0.118592	0.994	0.909	0.00463272
Rpl13a	2.40969e-06	0.160833	0.997	0.881	0.00481939
Rps27l	2.57795e-06	0.134016	0.969	0.743	0.0051559
Tcf4	4.39442e-06	-0.225208	0.823	0.606	0.00878884
Rpl41	6.06218e-06	0.161156	0.995	0.943	0.0121244
Fcgrt	8.92833e-06	-0.199726	0.997	0.59	0.0178567
Rplp1	1.00538e-05	0.105669	1	0.955	0.0201076
Naca	1.84457e-05	0.128088	1	0.842	0.0368915
Tgfbi	1.99758e-05	0.137914	0.945	0.796	0.0399515
Cox5a	2.22937e-05	0.210504	0.978	0.792	0.0445874
Mitf	3.12704e-05	-0.362715	0.815	0.606	0.0625408
Ifi204	3.25124e-05	-0.441414	0.957	0.577	0.0650248
Fnbp1	3.54521e-05	-0.151598	0.934	0.666	0.0709043
Rpl39	3.75735e-05	0.127658	0.982	0.878	0.0751471
Hint1	3.83266e-05	0.124888	0.982	0.77	0.0766532
Rplp0	5.03201e-05	0.19611	0.978	0.901	0.10064
Ifih1	5.83623e-05	-0.426063	0.978	0.59	0.116725
Plau	6.47326e-05	-0.443171	0.995	0.564	0.129465
Ncl	7.49331e-05	0.113373	0.986	0.867	0.149866
Lgmn	0.000126328	-0.200605	0.993	0.883	0.252656
Ptma	0.000136652	0.165692	0.995	0.913	0.273304
Cox7c	0.000142657	0.105751	0.96	0.79	0.285315
Rpl35	0.000153736	0.14695	0.997	0.875	0.307472
Uqcr11	0.000154424	0.171581	0.969	0.722	0.308847
Dnaja1	0.000162119	0.102147	0.993	0.838	0.324237
Lmna	0.00024984	0.159121	0.997	0.821	0.49968
Rnf213	0.000258394	-0.332214	0.966	0.625	0.516788
Lyz2	0.000279482	-0.263472	0.99	0.95	0.558964
Plk2	0.000298946	-0.178787	0.942	0.616	0.597892
Eif5a	0.000311572	0.108233	0.972	0.773	0.623145
Cxcl16	0.000476304	-0.161444	0.977	0.854	0.952608
Rpl38	0.000530235	0.100751	0.997	0.902	1
Tmsb10	0.000540154	-0.534264	0.932	0.798	1
Prdx1	0.000622821	-0.322724	0.986	0.826	1
Ctsd	0.000656676	-0.235942	1	0.918	1
Rpl36	0.00077882	0.124361	0.999	0.925	1
Rplp2	0.000847603	0.102355	0.999	0.924	1
Cdk14	0.000967755	-0.260329	0.915	0.645	1
Ccl6	0.00100973	-1.01657	0.997	0.668	1
Mndal	0.00127488	-0.329515	0.903	0.599	1
Bcar3	0.00133293	-0.873805	0.986	0.531	1
Mafb	0.00165309	-0.137102	0.959	0.874	1
Sash1	0.00177117	-0.214175	0.925	0.643	1
Ckb	0.00182791	0.174101	0.991	0.658	1
Cadm1	0.00190975	-0.479212	0.998	0.558	1
Rpl28	0.00201366	0.118752	0.999	0.918	1
Ifi202b	0.00279442	-0.284551	0.948	0.638	1
Irf8	0.00331753	-0.302871	0.985	0.646	1
Axl	0.00405188	-0.374843	0.975	0.575	1
Fabp5	0.00809266	-0.344067	0.995	0.78	1
4930430E12Rik	0.00970932	-0.161116	0.985	0.651	1
Trf	0.0120783	-0.446243	0.991	0.596	1
Dnmt3a	0.0127941	-0.413773	0.978	0.587	1
Crip1	0.0133313	-0.103206	1	0.866	1
Aig1	0.0139373	-0.551981	0.948	0.707	1
Maml2	0.0166864	-0.529997	0.985	0.596	1
Vim	0.0178872	0.136186	0.994	0.915	1
Cd63	0.0260387	-0.151668	0.995	0.82	1
Rftn1	0.0266693	-0.220044	0.956	0.669	1
Ly86	0.0266909	-0.309703	0.983	0.614	1
Clic4	0.0298675	-0.199029	0.976	0.864	1
Ccl9	0.0382574	-0.37742	1	0.726	1
Tnf	0.0390338	-0.160351	0.992	0.813	1
Cd83	0.0492531	-0.135066	0.978	0.837	1
Pitpnc1	0.0539785	-0.246798	0.916	0.672	1
Slc8a1	0.0540853	-0.169947	0.918	0.675	1
Phlpp1	0.0584336	-0.562233	0.948	0.599	1
Rasgef1b	0.0684529	-0.153585	0.993	0.832	1
Cd86	0.0730623	-0.1988	0.894	0.693	1
Ern1	0.0782481	-0.113329	0.983	0.731	1
Trem2	0.0832136	-0.418001	0.998	0.698	1
Fmnl2	0.0865384	-0.287419	0.859	0.664	1
Nme2	0.0943256	0.134765	0.999	0.821	1
Rapgef2	0.102099	-0.102469	0.954	0.773	1
H2-DMa	0.104087	-0.329441	1	0.72	1
C3ar1	0.119887	-0.1951	0.952	0.806	1
Aopep	0.137706	-0.125952	0.96	0.72	1
Fos	0.308188	-0.22767	0.974	0.813	1
Dennd1a	0.313188	-0.116236	0.989	0.839	1
Cxcl2	0.313668	0.251589	0.994	0.944	1
Isg15	0.346621	-0.351177	0.968	0.712	1
Tbc1d9	0.379892	-0.174469	0.931	0.791	1
Slc16a10	0.40271	-0.190852	0.877	0.728	1
Rgs1	0.414544	-0.11442	0.96	0.72	1
Mgat5	0.444913	-0.37092	0.987	0.658	1
Selenop	0.463744	-0.285787	0.998	0.742	1
Spp1	0.465646	-0.207915	0.981	0.661	1
Mt1	0.486578	-0.200532	0.909	0.779	1
Etv6	0.553159	-0.224254	0.96	0.769	1
Ly6e	0.594318	0.108364	1	0.831	1
Eps8	0.632919	-0.401753	0.95	0.684	1
Rgs2	0.663096	-0.210675	0.985	0.68	1
Sdc4	0.759885	-0.155335	0.917	0.78	1
Arhgap10	0.805022	-0.112763	0.975	0.763	1
Blnk	0.830144	-0.46381	0.931	0.639	1
Timp2	0.901797	-0.221198	0.957	0.721	1
Fcgr1	0.918872	-0.162416	0.991	0.719	1
