# Supplementary material for: Targeting CD3L1-NRP2 disarms myeloid-driven tumor immune evasion
Source: EMBO Mol Med. 2026 May 15;18(7):2635–66. doi: 10.1038/s44321-026-00451-3 (PMC13365830; doi:10.1038/s44321-026-00451-3)
Supplement: Supplementary file 5 — Source data Fig. 1 [file 44321_2026_451_MOESM5_ESM.zip]

Archive with 34 entries (30 files):
- Fig.1B/
- Fig.1B/After treatment CD4.png
- Fig.1B/After treatment CD68.png
- Fig.1B/After treatment CD8.png
- Fig.1B/Before treatment CD4.png
- Fig.1B/Before treatment CD68.png
- Fig.1B/Before treatment CD8.png
- Fig.1C/
- Fig.1C/After treatment CD3L1 CD45.PNG
- Fig.1C/After treatment CD3L1 CD68.PNG
- Fig.1C/After treatment CD8.PNG
- Fig.1C/Before treatment CD3L1 CD45.PNG
- Fig.1C/Before treatment CD3L1 CD68.PNG
- Fig.1C/Before treatment CD8.PNG
- Fig.1D/
- Fig.1D/CD68 143B anti-CD3L1 zoom.png
- Fig.1D/CD68 143B anti-CD3L1.png
- Fig.1D/CD68 143B IgG zoom.png
- Fig.1D/CD68 143B IgG.png
- Fig.1D/CD68 KHOS anti-CD3L1 zoom.png
- Fig.1D/CD68 KHOS anti-CD3L1.png
- Fig.1D/CD68 KHOS IgG zoom.png
- Fig.1D/CD68 KHOS IgG.png
- Fig.1D/IHC score values.xlsx
- Fig.1E/
- Fig.1E/CD206 143B anti-CD3L1 zoom.png
- Fig.1E/CD206 143B anti-CD3L1.png
- Fig.1E/CD206 143B IgG zoom.png
- Fig.1E/CD206 143B IgG.png
- Fig.1E/CD206 KHOS Anti-CD3L1 zoom.png
- Fig.1E/CD206 KHOS anti-CD3L1.png
- Fig.1E/CD206 KHOS IgG zoom.png
- Fig.1E/CD206 KHOS IgG.png
- Fig.1E/IHC score values.xlsx
