# Supplementary material for: Targeting CD3L1-NRP2 disarms myeloid-driven tumor immune evasion
Source: EMBO Mol Med. 2026 May 15;18(7):2635–66. doi: 10.1038/s44321-026-00451-3 (PMC13365830; doi:10.1038/s44321-026-00451-3)
Supplement: Supplementary file 5 — Source data Fig. 1 [file 44321_2026_451_MOESM5_ESM.zip › Fig.1D/IHC score values.xlsx]

## Sheet: Sheet1
143B			KHOS
Human IgG	Anti-CD3L1		Human IgG	Anti-CD3L1
4	8		4	6
6	6		4	6
8	6		4	6
4	8		2	6
2	6		2	4
2	10		1	8
