# Supplementary material for: Targeting CD3L1-NRP2 disarms myeloid-driven tumor immune evasion
Source: EMBO Mol Med. 2026 May 15;18(7):2635–66. doi: 10.1038/s44321-026-00451-3 (PMC13365830; doi:10.1038/s44321-026-00451-3)
Supplement: Supplementary file 5 — Source data Fig. 1 [file 44321_2026_451_MOESM5_ESM.zip › Fig.1E/IHC score values.xlsx]

## Sheet: Sheet1
143B			KHOS
Human IgG	Anti-CD3L1		Human IgG	Anti-CD3L1
8	4		10	4
6	4		8	1
10	2		8	2
10	4		6	2
8	1		4	6
4	6		4	4
