# Supplementary material for: Targeting CD3L1-NRP2 disarms myeloid-driven tumor immune evasion
Source: EMBO Mol Med. 2026 May 15;18(7):2635–66. doi: 10.1038/s44321-026-00451-3 (PMC13365830; doi:10.1038/s44321-026-00451-3)
Supplement: Supplementary file 6 — Source data Fig. 3 [file 44321_2026_451_MOESM6_ESM.zip]

Archive with 84 entries (77 files):
- Fig.3B/
- Fig.3B/PBMC GAPDH replicate 2.jpg
- Fig.3B/PBMC GAPDH replicate 3.jpg
- Fig.3B/PBMC GAPDH.png
- Fig.3B/PBMC STAT6 replicate 2.jpg
- Fig.3B/PBMC STAT6 replicate 3.jpg
- Fig.3B/PBMC STAT6.png
- Fig.3B/PBMC p-STAT6.png
- Fig.3B/PBMC pSTAT6 replicate 2.jpg
- Fig.3B/PBMC pSTAT6 replicate 3.jpg
- Fig.3B/T G.jpg
- Fig.3B/T JAK2(1).jpg
- Fig.3B/T PSTAT6 2.jpg
- Fig.3B/THP-1 GAPDH replicate 2.jpg
- Fig.3B/THP-1 GAPDH replicate 3.jpg
- Fig.3B/THP-1 GAPDH.png
- Fig.3B/THP-1 STAT6 replicate 2.jpg
- Fig.3B/THP-1 STAT6 replicate3.jpg
- Fig.3B/THP-1 STAT6.png
- Fig.3B/THP-1 pSTAT6 replicate 2.jpg
- Fig.3B/THP-1 pSTAT6 replicate 3.jpg
- Fig.3B/THP-1 pSTAT6.png
- Fig.3B/WB quantification.xlsx
- Fig.3C/
- Fig.3C/FCM values.xlsx
- Fig.3C/PBMC 10 1.fcs
- Fig.3C/PBMC 10 2.fcs
- Fig.3C/PBMC 10 3.fcs
- Fig.3C/PBMC 20 1.fcs
- Fig.3C/PBMC 20 2.fcs
- Fig.3C/PBMC 20 3.fcs
- Fig.3C/PBMC 5 1.fcs
- Fig.3C/PBMC 5 2.fcs
- Fig.3C/PBMC 5 3.fcs
- Fig.3C/PBMC Control 1.fcs
- Fig.3C/PBMC Control 2.fcs
- Fig.3C/PBMC Control 3.fcs
- Fig.3C/PBMC no staining.fcs
- Fig.3C/THP1 Control 1.fcs
- Fig.3C/THP1 Control 2.fcs
- Fig.3C/THP1 Control 3.fcs
- Fig.3C/THP1 anti-CD3L1 10 1.fcs
- Fig.3C/THP1 anti-CD3L1 10 2.fcs
- Fig.3C/THP1 anti-CD3L1 10 3.fcs
- Fig.3C/THP1 anti-CD3L1 20 1.fcs
- Fig.3C/THP1 anti-CD3L1 20 2.fcs
- Fig.3C/THP1 anti-CD3L1 20 3.fcs
- Fig.3C/THP1 anti-CD3L1 5 1.fcs
- Fig.3C/THP1 anti-CD3L1 5 2.fcs
- Fig.3C/THP1 anti-CD3L1 5 3.fcs
- Fig.3D/
- Fig.3D/Cytokine values.xlsx
- Fig.3E/
- Fig.3E/qPCR relative values.xlsx
- Fig.3G/
- Fig.3G/Cytokine value.xlsx
- Fig.3H/
- Fig.3H/FCM values.xlsx
- Fig.3H/OT1 CD25 Control 1.fcs
- Fig.3H/OT1 CD25 Control 2.fcs
- Fig.3H/OT1 CD25 Control 3.fcs
- Fig.3H/OT1 CD25 anti-CD3L1 1.fcs
- Fig.3H/OT1 CD25 anti-CD3L1 2.fcs
- Fig.3H/OT1 CD25 anti-CD3L1 3.fcs
- Fig.3H/OT1 CD69 Control 1.fcs
- Fig.3H/OT1 CD69 Control 2.fcs
- Fig.3H/OT1 CD69 Control 3.fcs
- Fig.3H/OT1 CD69 anti-CD3L1 1.fcs
- Fig.3H/OT1 CD69 anti-CD3L1 2.fcs
- Fig.3H/OT1 CD69 anti-CD3L1 3.fcs
- Fig.3H/OT2 CD25 Anti-CD3L1 1.fcs
- Fig.3H/OT2 CD25 Anti-CD3L1 2.fcs
- Fig.3H/OT2 CD25 Anti-CD3L1 3.fcs
- Fig.3H/OT2 CD25 Control 1.fcs
- Fig.3H/OT2 CD25 Control 2.fcs
- Fig.3H/OT2 CD25 Control 3.fcs
- Fig.3H/OT2 CD69 Anti-CD3L1 1.fcs
- Fig.3H/OT2 CD69 Anti-CD3L1 2.fcs
- Fig.3H/OT2 CD69 Anti-CD3L1 3.fcs
- Fig.3H/OT2 CD69 Control 1.fcs
- Fig.3H/OT2 CD69 Control 2.fcs
- Fig.3H/OT2 CD69 Control 3.fcs
- Fig.3I/
- Fig.3I/Growth curve.xlsx
