# Supplementary material for: Targeting CD3L1-NRP2 disarms myeloid-driven tumor immune evasion
Source: EMBO Mol Med. 2026 May 15;18(7):2635–66. doi: 10.1038/s44321-026-00451-3 (PMC13365830; doi:10.1038/s44321-026-00451-3)
Supplement: Supplementary file 6 — Source data Fig. 3 [file 44321_2026_451_MOESM6_ESM.zip › Fig.3B/WB quantification.xlsx]

## Sheet: Sheet1
Isotype	5	10		Isotype	5	10
1	0.677822	0.530814		1	0.964759	0.746898
1	0.921015	0.656862		1	0.77868	0.856783
1	0.848255	0.667667		1	0.832643	0.877644
pSTAT6/STAT6 THP-1				pSTAT6/STAT6 PBMC
