# Supplementary material for: Targeting CD3L1-NRP2 disarms myeloid-driven tumor immune evasion
Source: EMBO Mol Med. 2026 May 15;18(7):2635–66. doi: 10.1038/s44321-026-00451-3 (PMC13365830; doi:10.1038/s44321-026-00451-3)
Supplement: Supplementary file 6 — Source data Fig. 3 [file 44321_2026_451_MOESM6_ESM.zip › Fig.3C/FCM values.xlsx]

## Sheet: Sheet1
Isotype	5	10	20		Isotype	5	10	20
15.4	11.2	10.5	8.8		26.5	21	21.5	17
12.6	12.6	9.6	9.8		24.5	18.3	17.2	16.5
13.3	10.8	9.6	6.4		22.6	17.7	15.8	15.2
THP-1					PBMC
