# Supplementary material for: Targeting CD3L1-NRP2 disarms myeloid-driven tumor immune evasion
Source: EMBO Mol Med. 2026 May 15;18(7):2635–66. doi: 10.1038/s44321-026-00451-3 (PMC13365830; doi:10.1038/s44321-026-00451-3)
Supplement: Supplementary file 6 — Source data Fig. 3 [file 44321_2026_451_MOESM6_ESM.zip › Fig.3D/Cytokine values.xlsx]

## Sheet: Sheet1
Isotype	5	10	20		Isotype	5	10	20		Isotype	5	10	20		Isotype	5	10	20
125.824	92.4483	70.0561	84.3884		211.365	195.976	164.599	140.819		215.155	183.96	152.448	144.29		419.515	370.61	270.425	269.043
136.011	100.628	99.9476	68.4873		183.99	168.73	153.574	157.331		186.889	171.861	148.04	122.29		446.908	396.993	236.775	309.348
138.121	83.6015	90.628	66.8378		233.285	173.523	152.195	151.411		175.046	156.011	175.209	118.829		414.122	329.964	287.04	195.382
IL-10 THP-1 pg/ml					TGFB THP-1 pg/ml					IL-10 PBMC pg/ml					TGFB PBMC pg/ml
