# Supplementary material for: Targeting CD3L1-NRP2 disarms myeloid-driven tumor immune evasion
Source: EMBO Mol Med. 2026 May 15;18(7):2635–66. doi: 10.1038/s44321-026-00451-3 (PMC13365830; doi:10.1038/s44321-026-00451-3)
Supplement: Supplementary file 6 — Source data Fig. 3 [file 44321_2026_451_MOESM6_ESM.zip › Fig.3E/qPCR relative values.xlsx]

## Sheet: Sheet1
Isotype	Anti-CD3L1		Isotype	Anti-CD3L1		Isotype	Anti-CD3L1		Isotype	Anti-CD3L1		Isotype	Anti-CD3L1		Isotype	Anti-CD3L1
1.12	0.81		1	0.68		1	0.72		1.06	0.82		1	0.66		1	0.24
1.13	0.68		0.92	0.77		0.96	0.78		1	0.75		1.12	0.75		0.76	0.25
1	0.75		0.96	0.74		1.18	0.63		1.14	0.71		1.05	0.61		0.95	0.19
ADM			IL10			MRC1			VEGFA			TGFB1			RETNLB
