# Supplementary material for: Targeting CD3L1-NRP2 disarms myeloid-driven tumor immune evasion
Source: EMBO Mol Med. 2026 May 15;18(7):2635–66. doi: 10.1038/s44321-026-00451-3 (PMC13365830; doi:10.1038/s44321-026-00451-3)
Supplement: Supplementary file 6 — Source data Fig. 3 [file 44321_2026_451_MOESM6_ESM.zip › Fig.3G/Cytokine value.xlsx]

## Sheet: Sheet1
Isotype	Anti-CD3L1		Isotype	Anti-CD3L1
28.6965	64.0943		54.3609	77.6092
27.7134	70.2342		66.2858	112.481
21.4196	158.636		20.6485	103.114
26.3312	86.2921		93.2934	94.3805
34.1238	80.8735		29.6929	85.1659
35.5162	62.1712		54.3609	91.1219
95.169	78.2824		59.254	101.471
109.039	79.05		61.9624	94.3805
IL-2 pg/ml			IFN-γ pg/ml
