# Supplementary material for: Targeting CD3L1-NRP2 disarms myeloid-driven tumor immune evasion
Source: EMBO Mol Med. 2026 May 15;18(7):2635–66. doi: 10.1038/s44321-026-00451-3 (PMC13365830; doi:10.1038/s44321-026-00451-3)
Supplement: Supplementary file 6 — Source data Fig. 3 [file 44321_2026_451_MOESM6_ESM.zip › Fig.3H/FCM values.xlsx]

## Sheet: Sheet1
OT-I CD25+			OT-I CD69+			OT-II CD25+			OT-II CD69+
Isotype	Anti-CD3L1		Isotype	Anti-CD3L1		Isotype	Anti-CD3L1		Isotype	Anti-CD3L1
6.66	10.02		11.5	20.7		6.62	11.18		14.8	22.6
5.86	8.8		12.4	18.9		9.43	13.84		15	24.9
6.92	9.07		15.6	17.7		9.92	15.82		18	21.4
