# Supplementary material for: Targeting CD3L1-NRP2 disarms myeloid-driven tumor immune evasion
Source: EMBO Mol Med. 2026 May 15;18(7):2635–66. doi: 10.1038/s44321-026-00451-3 (PMC13365830; doi:10.1038/s44321-026-00451-3)
Supplement: Supplementary file 6 — Source data Fig. 3 [file 44321_2026_451_MOESM6_ESM.zip › Fig.3I/Growth curve.xlsx]

## Sheet: Sheet1
log(Concentration)	Isotype			Anti-CD3L1				log(Concentration)	Isotype			Anti-CD3L1
0								0
1	0.137	0.13	0.132	0.139	0.151	0.121		1	0.167	0.18	0.161	0.163	0.178	0.167
2	0.253	0.24	0.261	0.261	0.373	0.369		2	0.236	0.211	0.196	0.178	0.368	0.495
3	0.3	0.384	0.365	0.545	0.601	0.593		3	0.55	0.599	0.431	0.693	0.524	0.606
4	0.702	0.94	0.682	0.999	1.188	1.206		4	0.793	0.799	0.891	1.202	0.973	1.077
5	1.513	1.205	0.941	1.661	1.67	1.734		5	1.182	1.183	0.999	1.336	1.237	1.198
6	1.226	1.207	1.25	1.44	1.62	1.618		6	1.137	1.13	1.132	1.349	1.251	1.251
OD450nm OT-I								OD450nm OT-II
