# Supplementary material for: Targeting CD3L1-NRP2 disarms myeloid-driven tumor immune evasion
Source: EMBO Mol Med. 2026 May 15;18(7):2635–66. doi: 10.1038/s44321-026-00451-3 (PMC13365830; doi:10.1038/s44321-026-00451-3)
Supplement: Supplementary file 7 — Source data Fig. 4 [file 44321_2026_451_MOESM7_ESM.zip]

Archive with 30 entries (26 files):
- Fig.4B/
- Fig.4B/Control (no staining).fcs
- Fig.4B/Fab 10 1.fcs
- Fig.4B/Fab 10 2.fcs
- Fig.4B/Fab 10 3.fcs
- Fig.4B/Fab 20 1.fcs
- Fig.4B/Fab 20 2.fcs
- Fig.4B/Fab 20 3.fcs
- Fig.4B/Fab 5 1.fcs
- Fig.4B/Fab 5 2.fcs
- Fig.4B/Fab 5 3.fcs
- Fig.4B/Fab Control 1.fcs
- Fig.4B/Fab Control 2.fcs
- Fig.4B/Fab Control 3.fcs
- Fig.4B/FCM values.xlsx
- Fig.4C/
- Fig.4C/Cytokine values.xlsx
- Fig.4D/
- Fig.4D/qPCR relative values.xlsx
- Fig.4A/
- Fig.4A/Fab GAPDH replicate 2.jpg
- Fig.4A/Fab GAPDH replicate 3.jpg
- Fig.4A/Fab GAPDH.png
- Fig.4A/Fab pSTAT6 replicate 2.jpg
- Fig.4A/Fab pSTAT6 replicate 3.jpg
- Fig.4A/Fab pSTAT6.png
- Fig.4A/Fab STAT6 replicate 2.jpg
- Fig.4A/Fab STAT6 replicate 3.jpg
- Fig.4A/Fab STAT6.png
- Fig.4A/WB quantification.xlsx
