# Supplementary material for: Targeting CD3L1-NRP2 disarms myeloid-driven tumor immune evasion
Source: EMBO Mol Med. 2026 May 15;18(7):2635–66. doi: 10.1038/s44321-026-00451-3 (PMC13365830; doi:10.1038/s44321-026-00451-3)
Supplement: Supplementary file 7 — Source data Fig. 4 [file 44321_2026_451_MOESM7_ESM.zip › Fig.4B/FCM values.xlsx]

## Sheet: Sheet1
Isotype	5	10	20
12.3	10.2	9.8	9.3
11.9	11.4	8.5	6
16.5	9.5	7.7	5.2
