# Supplementary material for: Targeting CD3L1-NRP2 disarms myeloid-driven tumor immune evasion
Source: EMBO Mol Med. 2026 May 15;18(7):2635–66. doi: 10.1038/s44321-026-00451-3 (PMC13365830; doi:10.1038/s44321-026-00451-3)
Supplement: Supplementary file 7 — Source data Fig. 4 [file 44321_2026_451_MOESM7_ESM.zip › Fig.4C/Cytokine values.xlsx]

## Sheet: Sheet1
Isotype	5	10	20		Isotype	5	10	20
133.642	109.963	93.6732	89.8749		205.346	188.781	176.538	164.327
121.367	101.909	83.1267	81.6639		198.567	176.543	178.686	151.421
115.429	97.6473	87.7249	78.3813		212.868	195.717	156.512	144.894
IL-10 pg/ml					TGFB pg/ml
