# Supplementary material for: Targeting CD3L1-NRP2 disarms myeloid-driven tumor immune evasion
Source: EMBO Mol Med. 2026 May 15;18(7):2635–66. doi: 10.1038/s44321-026-00451-3 (PMC13365830; doi:10.1038/s44321-026-00451-3)
Supplement: Supplementary file 7 — Source data Fig. 4 [file 44321_2026_451_MOESM7_ESM.zip › Fig.4D/qPCR relative values.xlsx]

## Sheet: Sheet1
Isotype	Anti-CD3L1		Isotype	Anti-CD3L1		Isotype	Anti-CD3L1		Isotype	Anti-CD3L1		Isotype	Anti-CD3L1		Isotype	Anti-CD3L1
1.12	0.91		1	0.84		1	0.66		1.1	0.82		1	0.72		1	0.44
1.13	0.78		1.02	0.72		1.05	0.84		1	0.76		0.92	0.66		0.84	0.35
1	0.81		1.14	0.9		1.2	0.52		0.96	0.82		1.04	0.85		0.79	0.27
ADM			IL10			MRC1			VEGFA			TGFB1			RETNLB
