# Supplementary material for: Targeting CD3L1-NRP2 disarms myeloid-driven tumor immune evasion
Source: EMBO Mol Med. 2026 May 15;18(7):2635–66. doi: 10.1038/s44321-026-00451-3 (PMC13365830; doi:10.1038/s44321-026-00451-3)
Supplement: Supplementary file 8 — Source data Fig. 5 [file 44321_2026_451_MOESM8_ESM.zip]

Archive with 54 entries (47 files):
- Fig.5A/
- Fig.5A/CD3L1 binding results.xlsx
- Fig.5B/
- Fig.5B/CD3L1-NRP2 binding.xlsx
- Fig.5C/
- Fig.5C/CD3L1-ECD-NRP2.png
- Fig.5C/CD3L1-ICD-NRP2.png
- Fig.5D/
- Fig.5D/NRP2 GAPDH replicate 2.jpg
- Fig.5D/NRP2 GAPDH.png
- Fig.5D/NRP2 STAT6 replicate 2.jpg
- Fig.5D/NRP2 STAT6.png
- Fig.5D/NRP2 pSTAT6 replicate 2.jpg
- Fig.5D/NRP2 pSTAT6.png
- Fig.5D/THP-1 siCon si NRP2 GAPDH Replicate 2.jpg
- Fig.5D/THP-1 siCon si NRP2 PSTAT6 Replicate 2.jpg
- Fig.5D/THP-1 siCon si NRP2 STAT6 Replicate 2.jpg
- Fig.5D/WB quantification.xlsx
- Fig.5D/siCon + NRP2 GAPDH replicate 3.jpg
- Fig.5D/siCon + NRP2 STAT6 replicate 3.jpg
- Fig.5D/siCon + NRP2 pSTAT6 replicate 3.jpg
- Fig.5D/siControl GAPDH.png
- Fig.5D/siControl STAT6.png
- Fig.5D/siControl pSTAT6.png
- Fig.5D/siNRP2 GAPDH replicate 3.jpg
- Fig.5D/siNRP2 GAPDH.png
- Fig.5D/siNRP2 STAT6 replicate 3.jpg
- Fig.5D/siNRP2 STAT6.png
- Fig.5D/siNRP2 pSTAT6 replicate 3.jpg
- Fig.5D/siNRP2 pSTAT6.png
- Fig.5E/
- Fig.5E/Cytokine values.xlsx
- Fig.5F/
- Fig.5F/FCM values.xlsx
- Fig.5F/NRP2 10 1.fcs
- Fig.5F/NRP2 10 2.fcs
- Fig.5F/NRP2 10 3.fcs
- Fig.5F/NRP2 5 1.fcs
- Fig.5F/NRP2 5 2.fcs
- Fig.5F/NRP2 5 3.fcs
- Fig.5F/siControl Control 1.fcs
- Fig.5F/siControl Control 2.fcs
- Fig.5F/siControl Control 3.fcs
- Fig.5F/siControl anti-CD3L1 1.fcs
- Fig.5F/siControl anti-CD3L1 2.fcs
- Fig.5F/siControl anti-CD3L1 3.fcs
- Fig.5F/siNRP2 Control 1.fcs
- Fig.5F/siNRP2 Control 2.fcs
- Fig.5F/siNRP2 Control 3.fcs
- Fig.5F/siNRP2 anti-CD3L1 1.fcs
- Fig.5F/siNRP2 anti-CD3L1 2.fcs
- Fig.5F/siNRP2 anti-CD3L1 3.fcs
- Fig.5G/
- Fig.5G/qPCR values.xlsx
