# Supplementary material for: Targeting CD3L1-NRP2 disarms myeloid-driven tumor immune evasion
Source: EMBO Mol Med. 2026 May 15;18(7):2635–66. doi: 10.1038/s44321-026-00451-3 (PMC13365830; doi:10.1038/s44321-026-00451-3)
Supplement: Supplementary file 8 — Source data Fig. 5 [file 44321_2026_451_MOESM8_ESM.zip › Fig.5A/CD3L1 binding results.xlsx]

## Sheet: Sheet1
NRP2	CD47	CD155	TIGIT	Siglec-9	CD80	CD86	SIPRα	PD-1
1.436	0.325	0.177	0.265	0.366	0.275	0.388	0.166	0.278
1.352	0.187	0.186	0.128	0.263	0.187	0.275	0.198	0.112
1.577	0.161	0.143	0.187	0.257	0.162	0.164	0.343	0.184
