# Supplementary material for: Targeting CD3L1-NRP2 disarms myeloid-driven tumor immune evasion
Source: EMBO Mol Med. 2026 May 15;18(7):2635–66. doi: 10.1038/s44321-026-00451-3 (PMC13365830; doi:10.1038/s44321-026-00451-3)
Supplement: Supplementary file 8 — Source data Fig. 5 [file 44321_2026_451_MOESM8_ESM.zip › Fig.5B/CD3L1-NRP2 binding.xlsx]

## Sheet: Sheet1
Concentration	OD 450nm value (CD3L1-NRP2)					Concentration	OD 450nm value(NRP2-CD3L1)
0						0
0.0625	0.265	0.3658	0.3299			0.0625	0.2455	0.2686	0.2395
0.125	0.3785	0.4896	0.3782			0.125	0.3586	0.3765	0.4288
0.25	0.5141	0.5743	0.6459			0.25	0.6253	0.5687	0.6842
0.5	0.9288	0.802	1.0244			0.5	1.0242	0.9677	1.0586
1	1.583	1.519	1.6052			1	1.4763	1.4292	1.6052
2	1.7448	1.7922	1.7424			2	1.5768	1.6958	1.6576
4	1.7762	1.7741	1.7899			4	1.5428	1.6226	1.6862
