# Supplementary material for: Targeting CD3L1-NRP2 disarms myeloid-driven tumor immune evasion
Source: EMBO Mol Med. 2026 May 15;18(7):2635–66. doi: 10.1038/s44321-026-00451-3 (PMC13365830; doi:10.1038/s44321-026-00451-3)
Supplement: Supplementary file 8 — Source data Fig. 5 [file 44321_2026_451_MOESM8_ESM.zip › Fig.5D/WB quantification.xlsx]

## Sheet: Sheet1
siControl +Anti-CD3L1			siControl +Anti-CD3L1 10μg/ml + NRP2			siNRP2 +Anti-CD3L1
Iso	5	10	0	5	10	Iso	5	10
1	0.695334	0.563574	0.522115	0.587731	0.832755	0.439253	0.413357	0.847279
1	0.752295	0.547825	0.640655	0.742383	0.83707	0.762544	0.537618	0.587893
1	0.874772	0.771907	0.629253	0.736398	0.959573	0.643597	0.784357	0.538623
