# Supplementary material for: Targeting CD3L1-NRP2 disarms myeloid-driven tumor immune evasion
Source: EMBO Mol Med. 2026 May 15;18(7):2635–66. doi: 10.1038/s44321-026-00451-3 (PMC13365830; doi:10.1038/s44321-026-00451-3)
Supplement: Supplementary file 8 — Source data Fig. 5 [file 44321_2026_451_MOESM8_ESM.zip › Fig.5E/Cytokine values.xlsx]

## Sheet: Sheet1
siControl +Anti-CD3L1		siControl +Anti-CD3L1 10μg/ml + NRP2		siNRP2 +Anti-CD3L1			siControl +Anti-CD3L1		siControl +Anti-CD3L1 10μg/ml + NRP2		siNRP2 +Anti-CD3L1
Iso	10	5	10	Iso	10		Iso	10	5	10	Iso	10
144.795	74.628	84.3057	121.186	53.7099	62.8853		215.656	107.107	173.45	186.31	116.346	147.508
131.279	96.3658	101.111	129.425	55.5025	42.2325		160.582	117.268	121.465	187.405	84.7191	91.9746
128.769	88.9034	113.641	131.624	67.527	45.1696		163.331	105.122	176.806	143.429	91.1549	65.615
IL-10 pg/ml							IL-10 pg/ml
