# Supplementary material for: Targeting CD3L1-NRP2 disarms myeloid-driven tumor immune evasion
Source: EMBO Mol Med. 2026 May 15;18(7):2635–66. doi: 10.1038/s44321-026-00451-3 (PMC13365830; doi:10.1038/s44321-026-00451-3)
Supplement: Supplementary file 8 — Source data Fig. 5 [file 44321_2026_451_MOESM8_ESM.zip › Fig.5F/FCM values.xlsx]

## Sheet: Sheet1
siControl +Anti-CD3L1		siControl +Anti-CD3L1 10μg/ml + NRP2		siNRP2 +Anti-CD3L1
Iso	10	5	10	Iso	10
14.7	7.2	13.3	17.1	8	8.8
13.1	8.1	13	13.1	6.8	7
19.4	10.8	17.3	13.8	8	9.3
