# Supplementary material for: Targeting CD3L1-NRP2 disarms myeloid-driven tumor immune evasion
Source: EMBO Mol Med. 2026 May 15;18(7):2635–66. doi: 10.1038/s44321-026-00451-3 (PMC13365830; doi:10.1038/s44321-026-00451-3)
Supplement: Supplementary file 8 — Source data Fig. 5 [file 44321_2026_451_MOESM8_ESM.zip › Fig.5G/qPCR values.xlsx]

## Sheet: Sheet1
siControl +Anti-CD3L1		siControl +Anti-CD3L1 10μg/ml + NRP2		siNRP2 +Anti-CD3L1			siControl +Anti-CD3L1		siControl +Anti-CD3L1 10μg/ml + NRP2		siNRP2 +Anti-CD3L1			siControl +Anti-CD3L1		siControl +Anti-CD3L1 10μg/ml + NRP2		siNRP2 +Anti-CD3L1			siControl +Anti-CD3L1		siControl +Anti-CD3L1 10μg/ml + NRP2		siNRP2 +Anti-CD3L1			siControl +Anti-CD3L1		siControl +Anti-CD3L1 10μg/ml + NRP2		siNRP2 +Anti-CD3L1			siControl +Anti-CD3L1		siControl +Anti-CD3L1 10μg/ml + NRP2		siNRP2 +Anti-CD3L1
1	0.76	0.58	0.84	0.46	0.57		0.97	0.63	0.86	0.79	0.58	0.59		0.84	0.68	0.78	0.87	0.32	0.48		1	0.72	0.73	0.88	0.73	0.62		1	0.67	0.74	0.86	0.78	0.68		1	0.54	0.6	0.81	0.52	0.41
0.92	0.53	0.76	0.91	0.52	0.53		1	0.66	0.84	0.91	0.47	0.51		1.15	0.52	0.74	0.95	0.57	0.56		0.96	0.82	0.85	0.96	0.69	0.66		1.14	0.55	0.61	0.95	0.68	0.62		1.12	0.29	0.46	0.78	0.34	0.27
1.05	0.55	0.8	0.93	0.62	0.58		1.22	0.72	0.72	0.93	0.62	0.63		1	0.67	0.82	0.94	0.52	0.4		1.11	0.75	0.89	0.95	0.62	0.69		1.12	0.73	0.83	0.88	0.69	0.71		1.08	0.32	0.45	0.6	0.36	0.33
ADM							IL10							MRC1							VEGFA							TGFB1							RETNLB
