# Supplementary material for: Targeting CD3L1-NRP2 disarms myeloid-driven tumor immune evasion
Source: EMBO Mol Med. 2026 May 15;18(7):2635–66. doi: 10.1038/s44321-026-00451-3 (PMC13365830; doi:10.1038/s44321-026-00451-3)
Supplement: Supplementary file 9 — Source data Fig. 6 [file 44321_2026_451_MOESM9_ESM.zip]

Archive with 81 entries (76 files):
- Fig.6B/
- Fig.6B/143B model.xlsx
- Fig.6C/
- Fig.6C/KHOS model.xlsx
- Fig.6D/
- Fig.6D/143B Anti-CD3L1 F480CD206 1.fcs
- Fig.6D/143B Anti-CD3L1 F480CD206 2.fcs
- Fig.6D/143B Anti-CD3L1 F480CD206 3.fcs
- Fig.6D/143B Anti-CD3L1 F480CD206 4.fcs
- Fig.6D/143B Anti-CD3L1 F480CD206 5.fcs
- Fig.6D/143B Anti-CD3L1 F480CD206 6.fcs
- Fig.6D/143B Anti-CD3L1 F480CD206 7.fcs
- Fig.6D/143B Anti-CD3L1 F480CD86 1.fcs
- Fig.6D/143B Anti-CD3L1 F480CD86 2.fcs
- Fig.6D/143B Anti-CD3L1 F480CD86 3.fcs
- Fig.6D/143B Anti-CD3L1 F480CD86 4.fcs
- Fig.6D/143B Anti-CD3L1 F480CD86 5.fcs
- Fig.6D/143B Anti-CD3L1 F480CD86 6.fcs
- Fig.6D/143B Anti-CD3L1 F480CD86 7.fcs
- Fig.6D/143B Control F480CD206 1.fcs
- Fig.6D/143B Control F480CD206 2.fcs
- Fig.6D/143B Control F480CD206 3.fcs
- Fig.6D/143B Control F480CD206 4.fcs
- Fig.6D/143B Control F480CD206 5.fcs
- Fig.6D/143B Control F480CD206 6.fcs
- Fig.6D/143B Control F480CD206 7.fcs
- Fig.6D/143B Control F480CD86 1.fcs
- Fig.6D/143B Control F480CD86 2.fcs
- Fig.6D/143B Control F480CD86 3.fcs
- Fig.6D/143B Control F480CD86 4.fcs
- Fig.6D/143B Control F480CD86 5.fcs
- Fig.6D/143B Control F480CD86 6.fcs
- Fig.6D/143B Control F480CD86 7.fcs
- Fig.6D/Control (No staining).fcs
- Fig.6D/FCM values.xlsx
- Fig.6D/KHOS Anti-CD3L1 F480CD206 1.fcs
- Fig.6D/KHOS Anti-CD3L1 F480CD206 2.fcs
- Fig.6D/KHOS Anti-CD3L1 F480CD206 3.fcs
- Fig.6D/KHOS Anti-CD3L1 F480CD206 4.fcs
- Fig.6D/KHOS Anti-CD3L1 F480CD206 5.fcs
- Fig.6D/KHOS Anti-CD3L1 F480CD206 6.fcs
- Fig.6D/KHOS Anti-CD3L1 F480CD206 7.fcs
- Fig.6D/KHOS Anti-CD3L1 F480CD86 1.fcs
- Fig.6D/KHOS Anti-CD3L1 F480CD86 2.fcs
- Fig.6D/KHOS Anti-CD3L1 F480CD86 3.fcs
- Fig.6D/KHOS Anti-CD3L1 F480CD86 4.fcs
- Fig.6D/KHOS Anti-CD3L1 F480CD86 5.fcs
- Fig.6D/KHOS Anti-CD3L1 F480CD86 6.fcs
- Fig.6D/KHOS Anti-CD3L1 F480CD86 7.fcs
- Fig.6D/KHOS Control F480CD206 1.fcs
- Fig.6D/KHOS Control F480CD206 2.fcs
- Fig.6D/KHOS Control F480CD206 3.fcs
- Fig.6D/KHOS Control F480CD206 4.fcs
- Fig.6D/KHOS Control F480CD206 5.fcs
- Fig.6D/KHOS Control F480CD206 6.fcs
- Fig.6D/KHOS Control F480CD206 7.fcs
- Fig.6D/KHOS Control F480CD86 1.fcs
- Fig.6D/KHOS Control F480CD86 2.fcs
- Fig.6D/KHOS Control F480CD86 3.fcs
- Fig.6D/KHOS Control F480CD86 4.fcs
- Fig.6D/KHOS Control F480CD86 5.fcs
- Fig.6D/KHOS Control F480CD86 6.fcs
- Fig.6D/KHOS Control F480CD86 7.fcs
- Fig.6E/
- Fig.6E/143B anti-CD3L1 CD206 zoom.png
- Fig.6E/143B anti-CD3L1 CD206.png
- Fig.6E/143B IgG CD206 zoom.png
- Fig.6E/143B IgG CD206.png
- Fig.6E/KHOS anti-CD3L1 CD206 zoom.png
- Fig.6E/KHOS anti-CD3L1 CD206.png
- Fig.6E/KHOS IgG CD206 zoom.png
- Fig.6E/KHOS IgG CD206.png
- Fig.6F/
- Fig.6F/143B anti-CD3L1 CD86 zoom.png
- Fig.6F/143B anti-CD3L1 CD86.png
- Fig.6F/143B IgG CD86 zoom.png
- Fig.6F/143B IgG CD86.png
- Fig.6F/KHOS anti-CD3L1 CD86 zoom.png
- Fig.6F/KHOS anti-CD3L1 CD86.png
- Fig.6F/KHOS IgG CD86 zoom.png
- Fig.6F/KHOS IgG CD86.png
