# Supplementary material for: Targeting CD3L1-NRP2 disarms myeloid-driven tumor immune evasion
Source: EMBO Mol Med. 2026 May 15;18(7):2635–66. doi: 10.1038/s44321-026-00451-3 (PMC13365830; doi:10.1038/s44321-026-00451-3)
Supplement: Supplementary file 9 — Source data Fig. 6 [file 44321_2026_451_MOESM9_ESM.zip › Fig.6B/143B model.xlsx]

## Sheet: Sheet1
Day	IgG										Anti-CD3L1								IgG	Anti-CD3L1
1	128.22	114.595	170.356	112.846	70.6811	102.23	124.653				124.681	137.036	67.9531	156.271	116.487	108.24	126.738		0.909	0.471
4	285.046	314.621	278.235	286.911	237.243	221.53	396.516				176.483	216.498	51.2223	153.432	145.428	110.889	89.0836		0.732	0.462
7	358.61	438.313	381.51	372.449	388.944	349.817	641.869				225.953	268.376	75.6769	290.387	144.539	131.651	87.1847		0.594	0.488
10	658.577	708.979	681.646	833.628	608.717	456.129	843.957				220.307	225.717	194.735	357.191	276.957	202.511	169.678		0.365	0.367
13	1213.55	850.197	564.906	912.555	927.5	584.581	1096.1				484.984	525.408	186.435	466.686	202.096	314.332	209.008		0.743	0.229
16	1205.31	932.346	724.027	899.063	953.552	588.638	1550.91				966.086	531.761	234.265	493.549	278.369	223.568	332.22		0.486	0.185
																			0.31	0.2
Tumor volume (143B)
																			Tumor weight (143B)
