# Supplementary material for: Targeting CD3L1-NRP2 disarms myeloid-driven tumor immune evasion
Source: EMBO Mol Med. 2026 May 15;18(7):2635–66. doi: 10.1038/s44321-026-00451-3 (PMC13365830; doi:10.1038/s44321-026-00451-3)
Supplement: Supplementary file 9 — Source data Fig. 6 [file 44321_2026_451_MOESM9_ESM.zip › Fig.6C/KHOS model.xlsx]

## Sheet: Sheet1
Day	IgG										Anti-CD3L1							IgG	Anti-CD3L1
1	93.2588	69.8685	67.3486	84.9245	101.256	106.721	115.395				88.7167	68.0544	77.3855	122.739	91.8521	70.5167	119.032	0.637	0.469
4	183.594	192.247	170.547	177.538	254.988	149.274	253.127				60.1552	136.687	128.535	165.852	142.504	76.3224	77.841	0.295	0.351
7	300.896	225.672	317.998	272.294	266.473	252.178	453.002				50.5075	175.021	146.73	255.713	188.294	94.9414	59.0646	0.284	0.459
10	351.534	292.233	350.017	437.091	448.357	298.314	526.6				101.617	266.387	127.787	360.589	324.764	86.1443	103.804	0.461	0.131
13	471.218	357.69	489.757	435.94	911.856	418.098	690.034				137.138	320.42	246.179	453.64	439.119	156.261	136.447	0.693	0.114
16	521.454	760.141	406.889	730.935	745.308	378.802	983.717				199.838	346.374	232.371	484.519	480.979	244.701	204.916	0.686	0.2
																		0.317	0.224
Tumor volume (KHOS)																		Tumor weight (KHOS)
