# Supplementary material for: Targeting CD3L1-NRP2 disarms myeloid-driven tumor immune evasion
Source: EMBO Mol Med. 2026 May 15;18(7):2635–66. doi: 10.1038/s44321-026-00451-3 (PMC13365830; doi:10.1038/s44321-026-00451-3)
Supplement: Supplementary file 9 — Source data Fig. 6 [file 44321_2026_451_MOESM9_ESM.zip › Fig.6D/FCM values.xlsx]

## Sheet: Sheet1
143B F4/80+CD86+			143B F4/80+CD206+			KHOS F4/80+CD86+			KHOS F4/80+CD206+
IgG	Anti-CD3L1		IgG	Anti-CD3L1		IgG	Anti-CD3L1		IgG	Anti-CD3L1
14	26.1		13.8	9.24		12.1	37.1		17.4	12.6
13.7	25.8		17.6	9.68		20.4	29.2		16.3	15.1
21	30.5		16.3	11.1		11.1	32.9		15.7	11.8
15.1	27.7		16.6	6.99		18.2	33.8		18.4	12.6
19.1	29		18.1	14.1		15.7	41.3		18.9	15.9
15.6	30.4		16.4	14.6		14.5	43.8		17.7	12.7
15.3	25.1		9.4	14.6		11.8	44.5		14.4	6.2
